# Supplementary material for: When xylarium and herbarium meet: linking Tervuren xylarium wood samples with their herbarium specimens at Meise Botanic Garden
Source: Biodivers Data J. 2021 Mar 31;9:e62329. doi: 10.3897/BDJ.9.e62329 (PMC8026533; doi:10.3897/BDJ.9.e62329)
Supplement: Supplementary material 1 — List of linked Tw xylarium and BR herbarium specimens [file bdj-09-e62329-s001.txt]

Quality of link	Tw number	BR number	Species name	Family name	Collector	Collection number	Collection date	Country of collection
Filtered	Tw33460	BR0000008654540	Acanthus montanus (Nees) T.Anderson	ACANTHACEAE	Louis J.	2390	1936-08-08	Democratic Republic of the Congo
Filtered	Tw33460	BR0000013274672	Acanthus montanus (Nees) T.Anderson	ACANTHACEAE	Louis J.	2390	1936-08-08	Democratic Republic of the Congo
Filtered	Tw34879	BR0000008621658	Acanthus montanus (Nees) T.Anderson	ACANTHACEAE	Louis J.	2902	1936-12-02	Democratic Republic of the Congo
Filtered	Tw34879	BR0000013110390	Acanthus montanus (Nees) T.Anderson	ACANTHACEAE	Louis J.	2902	1936-12-02	Democratic Republic of the Congo
Filtered	Tw35771	BR0000008622129	Acanthus montanus (Nees) T.Anderson	ACANTHACEAE	Louis J.	5855	1937-08-24	Democratic Republic of the Congo
Filtered	Tw35771	BR0000013387723	Acanthus montanus (Nees) T.Anderson	ACANTHACEAE	Louis J.	5855	1937-08-24	Democratic Republic of the Congo
Filtered	Tw35771	BR6102005729062	Acanthus montanus (Nees) T.Anderson	ACANTHACEAE	Louis J.	5855	1937-08-24	Democratic Republic of the Congo
Filtered	Tw28901	BR0000008666529	Acanthus polystachyus Delile var. polystachyus	ACANTHACEAE	de Witte G.F.	8352	1952-10-20	Democratic Republic of the Congo
Filtered	Tw51004	BR0000019220116	Acanthus sp.	ACANTHACEAE	Dechamps R.	11616	1991-11-21	Uganda
Filtered	Tw32991	BR0000005956234	Adhatoda bolomboensis (De Wild.) Heine	ACANTHACEAE	Louis J.	824	1935-12-13	Democratic Republic of the Congo
Filtered	Tw32991	BR0000008534422	Adhatoda bolomboensis (De Wild.) Heine	ACANTHACEAE	Louis J.	824	1935-12-13	Democratic Republic of the Congo
Filtered	Tw35818	BR0000008533883	Adhatoda bolomboensis (De Wild.) Heine	ACANTHACEAE	Louis J.	5987	1937-09-10	Democratic Republic of the Congo
Filtered	Tw38336	BR0000005955541	Adhatoda bolomboensis (De Wild.) Heine	ACANTHACEAE	Louis J.	6561	1937-11-11	Democratic Republic of the Congo
Filtered	Tw38336	BR0000008534286	Adhatoda bolomboensis (De Wild.) Heine	ACANTHACEAE	Louis J.	6561	1937-11-11	Democratic Republic of the Congo
Filtered	Tw42822	BR0000019224633	Asystasia gangetica (L.) T.Anderson subsp. micrantha (Nees) Ensermu	ACANTHACEAE	Doutrelepont Hugues	1073	1981-08-02	Union of the Comoros
Filtered	Tw39931	BR0000006571689	Asystasia zambiana Brummitt & Chisumpa	ACANTHACEAE	Malaisse F.	10987	1980-06-27	Democratic Republic of the Congo
Filtered	Tw50689	BR0000009052109	Avicennia germinans (L.) L.	ACANTHACEAE	Dansi A.	TW50689	1991-09-01	Benin
Filtered	Tw42907	BR0000005060054	Avicennia marina (Forssk.) Vierh.	ACANTHACEAE	Doutrelepont Hugues	1188	1981-08-07	Union of the Comoros
Filtered	Tw28357	BR0000019234397	Barleria sp.	ACANTHACEAE	Dechamps R., Murta F. & da Silva M.	1597	1974-03-21	Angola
Filtered	Tw50910	BR0000019236797	Blepharis maderaspatensis (L.) B.Heyne ex Roth	ACANTHACEAE	Dechamps R.	11527	1991-11-07	Uganda
Filtered	Tw51001	BR0000019154886	Hypoestes aristata (Vahl) Sol. ex Roem. & Schult.	ACANTHACEAE	Dechamps R.	11613	1991-11-21	Uganda
Filtered	Tw51069	BR0000019154879	Hypoestes aristata (Vahl) Sol. ex Roem. & Schult.	ACANTHACEAE	Dechamps R.	11681	1991-11-27	Uganda
Filtered	Tw42916	BR0000019160092	Hypoestes sp.	ACANTHACEAE	Doutrelepont Hugues	1202	1981-08-09	Union of the Comoros
Filtered	Tw29034	BR0000006498900	Isoglossa pyrophora Champl.	ACANTHACEAE	de Witte G.F.	6473	1949-06-07	Democratic Republic of the Congo
Filtered	Tw38395	BR0000005954469	Justicia buchholzii (Lindau) I.Darbysh.	ACANTHACEAE	Louis J.	6748	1937-11-25	Democratic Republic of the Congo
Filtered	Tw38395	BR0000005954797	Justicia buchholzii (Lindau) I.Darbysh.	ACANTHACEAE	Louis J.	6748	1937-11-25	Democratic Republic of the Congo
Filtered	Tw38395	BR0000008536426	Justicia buchholzii (Lindau) I.Darbysh.	ACANTHACEAE	Louis J.	6748	1937-11-25	Democratic Republic of the Congo
Filtered	Tw33592	BR0000005954315	Justicia claessensii De Wild.	ACANTHACEAE	Louis J.	3064	1936-12-31	Democratic Republic of the Congo
Filtered	Tw33592	BR0000005954674	Justicia claessensii De Wild.	ACANTHACEAE	Louis J.	3064	1936-12-31	Democratic Republic of the Congo
Filtered	Tw33592	BR0000005955008	Justicia claessensii De Wild.	ACANTHACEAE	Louis J.	3064	1936-12-31	Democratic Republic of the Congo
Filtered	Tw49236	BR0000019166339	Justicia extensa T.Anderson	ACANTHACEAE	Dechamps R.	13178	1989-06-29	Republic of the Congo
Filtered	Tw29051	BR0000008587428	Justicia nyassana Lindau	ACANTHACEAE	de Witte G.F.	6364	1949-05-17	Democratic Republic of the Congo
Filtered	Tw34925	BR0000008628305	Justicia paxiana Lindau	ACANTHACEAE	Louis J.	2959	1936-12-12	Democratic Republic of the Congo
Filtered	Tw33109	BR0000008593276	Lankesteria elegans (P.Beauv.) T.Anderson	ACANTHACEAE	Louis J.	1182	1936-02-01	Democratic Republic of the Congo
Filtered	Tw33614	BR0000008593931	Lankesteria elegans (P.Beauv.) T.Anderson	ACANTHACEAE	Louis J.	3098	1937-01-07	Democratic Republic of the Congo
Filtered	Tw33614	BR0000013354107	Lankesteria elegans (P.Beauv.) T.Anderson	ACANTHACEAE	Louis J.	3098	1937-01-07	Democratic Republic of the Congo
Filtered	Tw28329	BR0000019180489	Lepidagathis macrochila Lindau	ACANTHACEAE	Dechamps R., Murta F. & da Silva M.	1332	1974-03-02	Angola
Filtered	Tw28981	BR0000008511652	Mellera lobulata S.Moore	ACANTHACEAE	de Witte G.F.	6830	1949-06-21	Democratic Republic of the Congo
Filtered	Tw51050	BR0000019181837	Mellera lobulata S.Moore	ACANTHACEAE	Dechamps R.	11662	1991-11-25	Uganda
Filtered	Tw24203	BR0000008595898	Mimulopsis arborescens C.B.Clarke	ACANTHACEAE	Bouxin G.	A40	1971-06-29	Rwanda
Filtered	Tw28330	BR0000019189666	Petalidium glandulosum S.Moore	ACANTHACEAE	Dechamps R., Murta F. & da Silva M.	1101	1974-02-18	Angola
Filtered	Tw28641	BR0000019189659	Petalidium glandulosum S.Moore	ACANTHACEAE	Dechamps R., Murta F. & da Silva M.	1117	1974-02-19	Angola
Filtered	Tw49144	BR0000019192734	Pseuderanthemum lindavianum De Wild. & T.Durand	ACANTHACEAE	Dechamps R.	13110	1989-06-24	Republic of the Congo
Filtered	Tw38429	BR0000008615091	Pseuderanthemum ludovicianum (Büttner) Lindau	ACANTHACEAE	Louis J.	6875	1937-12-04	Democratic Republic of the Congo
Filtered	Tw38429	BR0000013375003	Pseuderanthemum ludovicianum (Büttner) Lindau	ACANTHACEAE	Louis J.	6875	1937-12-04	Democratic Republic of the Congo
Filtered	Tw49237	BR0000019194066	Pseuderanthemum tunicatum (Afzel.) Milne-Redh.	ACANTHACEAE	Dechamps R.	13175	1989-06-29	Republic of the Congo
Filtered	Tw50905	BR0000019195698	Ruellia patula Jacq.	ACANTHACEAE	Dechamps R.	11522	1991-11-07	Uganda
Filtered	Tw46550	BR0000008626615	Ruspolia hypocrateriformis (Vahl) Milne-Redh.	ACANTHACEAE	Malaisse F.	13808	1986-03-27	Democratic Republic of the Congo
Filtered	Tw49027	BR0000019198897	Sanchezia nobilis Hook.	ACANTHACEAE	Dechamps R.	13036	1989-06-16	Republic of the Congo
Filtered	Tw42843	BR0000019198927	Sanchezia nobilis Hook.	ACANTHACEAE	Doutrelepont Hugues	1102	1981-08-02	Union of the Comoros
Filtered	Tw45562	BR0000008515193	Sclerochiton vogelii (Nees) T.Anderson subsp. congolanus (De Wild.) Vollesen	ACANTHACEAE	Bamps P. & Malaisse F.	8013	1986-01-14	Democratic Republic of the Congo
Filtered	Tw45562	BR0000013112011	Sclerochiton vogelii (Nees) T.Anderson subsp. congolanus (De Wild.) Vollesen	ACANTHACEAE	Bamps P. & Malaisse F.	8013	1986-01-14	Democratic Republic of the Congo
Filtered	Tw41093	BR0000008630438	Sclerochiton vogelii (Nees) T.Anderson subsp. congolanus (De Wild.) Vollesen	ACANTHACEAE	Malaisse F.	11277	1980-12-12	Democratic Republic of the Congo
Filtered	Tw32332	BR0000013385545	Thomandersia congolana De Wild. & T.Durand	ACANTHACEAE	Donis C.	1929	1948-07-19	Democratic Republic of the Congo
Filtered	Tw41603	BR0000008630896	Thomandersia congolana De Wild. & T.Durand	ACANTHACEAE	Maudoux É.	281	1950-01-23	Democratic Republic of the Congo
Filtered	Tw40330	BR0000008631794	Thomandersia hensii De Wild. & T.Durand	ACANTHACEAE	Dechamps R.	8030	1980-11	Democratic Republic of the Congo
Filtered	Tw33226	BR0000008661050	Thomandersia hensii De Wild. & T.Durand	ACANTHACEAE	Louis J.	1549	1936-03-27	Democratic Republic of the Congo
Filtered	Tw33226	BR0000013274689	Thomandersia hensii De Wild. & T.Durand	ACANTHACEAE	Louis J.	1549	1936-03-27	Democratic Republic of the Congo
Filtered	Tw33294	BR0000008660367	Thomandersia hensii De Wild. & T.Durand	ACANTHACEAE	Louis J.	1835	1936-05-08	Democratic Republic of the Congo
Filtered	Tw33294	BR0000013274696	Thomandersia hensii De Wild. & T.Durand	ACANTHACEAE	Louis J.	1835	1936-05-08	Democratic Republic of the Congo
Filtered	Tw38411	BR0000008662705	Thomandersia hensii De Wild. & T.Durand	ACANTHACEAE	Louis J.	6818	1937-11-30	Democratic Republic of the Congo
Filtered	Tw38411	BR0000013274702	Thomandersia hensii De Wild. & T.Durand	ACANTHACEAE	Louis J.	6818	1937-11-30	Democratic Republic of the Congo
Filtered	Tw45573	BR0000008515537	Thunbergia crispa Burkill	ACANTHACEAE	Bamps P. & Malaisse F.	8283	1986-01-23	Democratic Republic of the Congo
Filtered	Tw45573	BR0000013390990	Thunbergia crispa Burkill	ACANTHACEAE	Bamps P. & Malaisse F.	8283	1986-01-23	Democratic Republic of the Congo
Unfiltered	Tw642	BR0000008663474	Thunbergia graminifolia De Wild.	ACANTHACEAE	de Witte G.F.	15	1930-10-26	Democratic Republic of the Congo
Filtered	Tw34740	BR0000013274719	Whitfieldia arnoldiana De Wild. & T.Durand	ACANTHACEAE	Louis J.	2656	1936-09-25	Democratic Republic of the Congo
Filtered	Tw34740	BR0000013274726	Whitfieldia arnoldiana De Wild. & T.Durand	ACANTHACEAE	Louis J.	2656	1936-09-25	Democratic Republic of the Congo
Filtered	Tw38478	BR0000013274733	Whitfieldia arnoldiana De Wild. & T.Durand	ACANTHACEAE	Louis J.	7256	1937-12-28	Democratic Republic of the Congo
Filtered	Tw38478	BR0000013274740	Whitfieldia arnoldiana De Wild. & T.Durand	ACANTHACEAE	Louis J.	7256	1937-12-28	Democratic Republic of the Congo
Filtered	Tw51052	BR0000020158330	Whitfieldia elongata (P.Beauv.) De Wild. & T.Durand	ACANTHACEAE	Dechamps R.	11664	1991-11-25	Uganda
Filtered	Tw51053	BR0000020158323	Whitfieldia elongata (P.Beauv.) De Wild. & T.Durand	ACANTHACEAE	Dechamps R.	11665	1991-11-25	Uganda
Unfiltered	Tw46553	BR0000008393258	Whitfieldia elongata (P.Beauv.) De Wild. & T.Durand	ACANTHACEAE	Malaisse F.	13885	1986-07-12	Democratic Republic of the Congo
Filtered	Tw10182	BR0000017520386	Scottellia coriacea A.Chev. ex Hutch. & Dalziel	ACHARIACEAE	Dechamps R.	247	1960-01-30	Democratic Republic of the Congo
Filtered	Tw42910	BR0000016546974	Pityrogramma calomelanos (L.) Link var. calomelanos	ADIANTACEAE	Doutrelepont Hugues	1193	1981-08-10	Union of the Comoros
Filtered	Tw44581	BR0000014010590	Sambucus mexicana Presl ex DC.	ADOXACEAE	Malaisse F.	13344	1984-11-10	Democratic Republic of the Congo
Unfiltered	Tw28827	BR0000019928296	Burnatia enneandra Micheli	ALISMATACEAE	de Witte G.F.	2048	1934-11-27	Democratic Republic of the Congo
Unfiltered	Tw28794	BR5020033009295	Termitomyces le-testui (Pat.) R.Heim	AMANITACEAE	De Saeger H.	166	1950-02-07	Democratic Republic of the Congo
Filtered	Tw49080	BR0000013834227	Achyranthes aspera L.	AMARANTHACEAE	Dechamps R.	13076	1989-06-21	Republic of the Congo
Filtered	Tw28874	BR0000013836801	Achyranthes aspera L. var. aspera	AMARANTHACEAE	de Witte G.F.	3706	1948-04-15	Democratic Republic of the Congo
Filtered	Tw17244	BR0000013837198	Achyranthes aspera L. var. aspera	AMARANTHACEAE	Lewalle J.	1519	1967-01-25	Burundi
Filtered	Tw42804	BR0000013709099	Achyranthes sp.	AMARANTHACEAE	Doutrelepont Hugues	1049	1981-07-30	Union of the Comoros
Unfiltered	Tw51789	BR0000009337213	Alternanthera sessilis (L.) R.Br. ex DC.	AMARANTHACEAE	Soforma-Mayombe	51789	1993-03-15	Democratic Republic of the Congo
Filtered	Tw50931	BR0000013811969	Amaranthaceae indet.	AMARANTHACEAE	Dechamps R.	11550	1991-11-11	Uganda
Unfiltered	Tw42868	BR0000013812201	Amaranthaceae indet.	AMARANTHACEAE	Doutrelepont Hugues	1142	1981-08-05	Union of the Comoros
Unfiltered	Tw42874	BR0000013812218	Amaranthaceae indet.	AMARANTHACEAE	Doutrelepont Hugues	1148	1981-08-05	Union of the Comoros
Filtered	Tw49028	BR0000013769567	Celosia trigyna L.	AMARANTHACEAE	Dechamps R.	13034	1989-06-16	Republic of the Congo
Filtered	Tw49232	BR0000013783235	Cyathula prostrata (L.) Blume	AMARANTHACEAE	Dechamps R.	13176	1989-06-29	Republic of the Congo
Filtered	Tw28313	BR0000016063112	Salsola angolensis Botsch.	AMARANTHACEAE	Dechamps R., Murta F. & da Silva M.	1196	1974-02-22	Angola
Filtered	Tw28568	BR0000016063624	Suaeda vermiculata Forssk. ex J.F.Gmel.	AMARANTHACEAE	Dechamps R., Murta F. & da Silva M.	1206	1974-02-22	Angola
Filtered	Tw45023	BR0000013831950	Anacardium occidentale L.	ANACARDIACEAE	Janssens L.	4	1983-09-20	Union of the Comoros
Filtered	Tw41211	BR0000013832131	Anacardium occidentale L.	ANACARDIACEAE	Wagemans J.	231		Democratic Republic of the Congo
Filtered	Tw64744	BR0000013298050	Antrocaryon nannanii De Wild.	ANACARDIACEAE	Angoboy B.		2013-03-09	Democratic Republic of the Congo
Filtered	Tw232	BR0000008820914	Antrocaryon nannanii De Wild.	ANACARDIACEAE	de Briey J.	183		Democratic Republic of the Congo
Filtered	Tw232	BR0000008821010	Antrocaryon nannanii De Wild.	ANACARDIACEAE	de Briey J.	183	1913	Democratic Republic of the Congo
Filtered	Tw8524	BR0000005804078	Antrocaryon nannanii De Wild.	ANACARDIACEAE	Dechamps R.	97	1958-12-23	Democratic Republic of the Congo
Filtered	Tw1406	BR0000005803385	Antrocaryon nannanii De Wild.	ANACARDIACEAE	Donis C.	382		Democratic Republic of the Congo
Filtered	Tw34781	BR0000005803705	Antrocaryon nannanii De Wild.	ANACARDIACEAE	Louis J.	2725	1936-10-13	Democratic Republic of the Congo
Filtered	Tw34781	BR0000005803927	Antrocaryon nannanii De Wild.	ANACARDIACEAE	Louis J.	2725	1936-10-13	Democratic Republic of the Congo
Filtered	Tw34796	BR0000005801909	Antrocaryon nannanii De Wild.	ANACARDIACEAE	Louis J.	2753	1936-10-20	Democratic Republic of the Congo
Filtered	Tw34796	BR0000005801947	Antrocaryon nannanii De Wild.	ANACARDIACEAE	Louis J.	2753	1936-10-20	Democratic Republic of the Congo
Filtered	Tw34796	YBI151262536	Antrocaryon nannanii De Wild.	ANACARDIACEAE	Louis J.	2753	1936-10-21	Democratic Republic of the Congo
Filtered	Tw34885	BR0000005803767	Antrocaryon nannanii De Wild.	ANACARDIACEAE	Louis J.	2912	1936-12-03	Democratic Republic of the Congo
Filtered	Tw34885	BR0000005804160	Antrocaryon nannanii De Wild.	ANACARDIACEAE	Louis J.	2912	1936-12-03	Democratic Republic of the Congo
Filtered	Tw34911	BR0000005802081	Antrocaryon nannanii De Wild.	ANACARDIACEAE	Louis J.	2943	1936-12-09	Democratic Republic of the Congo
Filtered	Tw34911	YBI113811504	Antrocaryon nannanii De Wild.	ANACARDIACEAE	Louis J.	2943	1936-12-09	Democratic Republic of the Congo
Filtered	Tw61123	BR0000013296902	Antrocaryon nannanii De Wild.	ANACARDIACEAE	Mbambi L.N.	62	2010-03-03	Democratic Republic of the Congo
Filtered	Tw49171	BR0000013714574	Fegimanra africana Pierre	ANACARDIACEAE	Dechamps R.	13123	1989-06-24	Republic of the Congo
Filtered	Tw41245	BR0000013715533	Lannea antiscorbutica (Hiern) Engl.	ANACARDIACEAE	Wagemans J.	1678	1957-08-30	Democratic Republic of the Congo
Filtered	Tw41246	BR0000013715540	Lannea antiscorbutica (Hiern) Engl.	ANACARDIACEAE	Wagemans J.	1679	1957-08-30	Democratic Republic of the Congo
Filtered	Tw50792	BR0000009052000	Lannea barteri (Oliv.) Engl.	ANACARDIACEAE	Dansi A.	50792	1991-09-15	Benin
Filtered	Tw44739	BR0000013716585	Lannea discolor (Sond.) Engl.	ANACARDIACEAE	Malaisse F.	13286	1984-11-03	Democratic Republic of the Congo
Filtered	Tw26064	BR0000005836611	Lannea fulva (Engl.) Engl.	ANACARDIACEAE	Troupin G.	14292	1972-01-14	Rwanda
Filtered	Tw26097	BR0000013718244	Lannea humilis (Oliv.) Engl.	ANACARDIACEAE	Troupin G.	14296	1972-01-14	Rwanda
Filtered	Tw50917	BR0000013718992	Lannea schimperi (Hochst. ex A.Rich.) Engl.	ANACARDIACEAE	Dechamps R.	11535	1991-11-09	Uganda
Filtered	Tw23532	BR0000013719401	Lannea schimperi (Hochst. ex A.Rich.) Engl.	ANACARDIACEAE	Michelson A.	1311	1970-11	Rwanda
Filtered	Tw28478	BR0000013723132	Lannea sp.	ANACARDIACEAE	Dechamps R., Murta F. & da Silva M.	1550	1974-03-19	Angola
Unfiltered	Tw30279	BR0000013722746	Lannea sp.	ANACARDIACEAE	Van Meel in de Witte G.F.	4116	1948-08-18	Democratic Republic of the Congo
Filtered	Tw29001	BR0000013722760	Lannea sp.	ANACARDIACEAE	Van Meel in de Witte G.F.	6652	1949-06-18	Democratic Republic of the Congo
Filtered	Tw106	BR0000013721497	Lannea welwitschii (Hiern) Engl.	ANACARDIACEAE	de Briey J.	43		Democratic Republic of the Congo
Filtered	Tw106	BR0000013721503	Lannea welwitschii (Hiern) Engl.	ANACARDIACEAE	de Briey J.	43		Democratic Republic of the Congo
Filtered	Tw106	BR0000013721510	Lannea welwitschii (Hiern) Engl.	ANACARDIACEAE	de Briey J.	43		Democratic Republic of the Congo
Filtered	Tw10191	BR0000013721619	Lannea welwitschii (Hiern) Engl.	ANACARDIACEAE	Dechamps R.	175	1959-11-16	Democratic Republic of the Congo
Filtered	Tw28135	BR0000013721251	Lannea welwitschii (Hiern) Engl.	ANACARDIACEAE	Dechamps R., Murta F. & da Silva M.	1537	1974-03-17	Angola
Filtered	Tw1464	BR0000013278380	Lannea welwitschii (Hiern) Engl.	ANACARDIACEAE	Donis C.	432		Democratic Republic of the Congo
Filtered	Tw32234	BR0000013848392	Lannea welwitschii (Hiern) Engl.	ANACARDIACEAE	Donis C.	1571	1947-11-18	Democratic Republic of the Congo
Filtered	Tw32435	BR0000013278366	Lannea welwitschii (Hiern) Engl.	ANACARDIACEAE	Donis C.	2096	1948-10-29	Democratic Republic of the Congo
Filtered	Tw32588	BR0000013278373	Lannea welwitschii (Hiern) Engl.	ANACARDIACEAE	Donis C.	2336	1949-01-21	Democratic Republic of the Congo
Filtered	Tw33718	BR0000013251765	Lannea welwitschii (Hiern) Engl.	ANACARDIACEAE	Louis J.	3672	1937-03-20	Democratic Republic of the Congo
Filtered	Tw33718	BR0000013722432	Lannea welwitschii (Hiern) Engl.	ANACARDIACEAE	Louis J.	3672		Democratic Republic of the Congo
Filtered	Tw61117	BR0000013296919	Lannea welwitschii (Hiern) Engl.	ANACARDIACEAE	Mbambi L.N.	56	2010-03-03	Democratic Republic of the Congo
Filtered	Tw126	BR0000013721701	Lannea welwitschii (Hiern) Engl.	ANACARDIACEAE	Vermoesen F.M.C.	1169	1918-12-22	Democratic Republic of the Congo
Filtered	Tw126	BR0000014688461	Lannea welwitschii (Hiern) Engl.	ANACARDIACEAE	Vermoesen F.M.C.	1169		Democratic Republic of the Congo
Filtered	Tw5158	BR0000013278816	Lannea welwitschii (Hiern) Engl.	ANACARDIACEAE	Wagemans J.	1092	1955-12-05	Democratic Republic of the Congo
Filtered	Tw59803	BR0000013723606	Mangifera indica L.	ANACARDIACEAE	Njouonkou A.	TW59803	2007-08-21	Cameroon
Filtered	Tw59811	BR0000013723613	Mangifera indica L.	ANACARDIACEAE	Njouonkou A.	TW59811	2007-08-04	Cameroon
Filtered	Tw28647	BR0000013724771	Ozoroa insignis Delile	ANACARDIACEAE	Dechamps R., Murta F. & da Silva M.	1460	1974-03-13	Angola
Filtered	Tw28671	BR0000013724788	Ozoroa insignis Delile	ANACARDIACEAE	Dechamps R., Murta F. & da Silva M.	1462	1974-03-13	Angola
Filtered	Tw26077	BR0000013727871	Ozoroa reticulata (Baker f.) R.Fern. & A.Fern.	ANACARDIACEAE	Bamps P.	2768	1971-12-08	Rwanda
Filtered	Tw764	BR0000013727635	Ozoroa reticulata (Baker f.) R.Fern. & A.Fern.	ANACARDIACEAE	de Witte G.F.	312	1931-06-04	Democratic Republic of the Congo
Filtered	Tw764	BR0000013727642	Ozoroa reticulata (Baker f.) R.Fern. & A.Fern.	ANACARDIACEAE	de Witte G.F.	312		Democratic Republic of the Congo
Filtered	Tw50920	BR0000013726447	Ozoroa reticulata (Baker f.) R.Fern. & A.Fern.	ANACARDIACEAE	Dechamps R.	11538	1991-11-09	Uganda
Filtered	Tw50934	BR0000013726478	Ozoroa reticulata (Baker f.) R.Fern. & A.Fern.	ANACARDIACEAE	Dechamps R.	11553	1991-11-11	Uganda
Filtered	Tw38994	BR0000013727765	Ozoroa reticulata (Baker f.) R.Fern. & A.Fern.	ANACARDIACEAE	Malaisse F.	10071	1979-11-28	Democratic Republic of the Congo
Filtered	Tw29035	BR0000013727659	Ozoroa reticulata (Baker f.) R.Fern. & A.Fern.	ANACARDIACEAE	Van Meel in de Witte G.F.	6386	1949-05-19	Democratic Republic of the Congo
Filtered	Tw29043	BR0000013727666	Ozoroa reticulata (Baker f.) R.Fern. & A.Fern.	ANACARDIACEAE	Van Meel in de Witte G.F.	6608	1949-06-17	Democratic Republic of the Congo
Filtered	Tw186	BR0000013278540	Pseudospondias microcarpa (A.Rich.) Engl.	ANACARDIACEAE	de Briey J.	190		Democratic Republic of the Congo
Filtered	Tw186	BR0000013278557	Pseudospondias microcarpa (A.Rich.) Engl.	ANACARDIACEAE	de Briey J.	190
Filtered	Tw186	BR0000013278564	Pseudospondias microcarpa (A.Rich.) Engl.	ANACARDIACEAE	de Briey J.	190
Filtered	Tw30242	BR0000013840693	Pseudospondias microcarpa (A.Rich.) Engl.	ANACARDIACEAE	de Witte G.F.	3888	1948-06-01	Democratic Republic of the Congo
Filtered	Tw29073	BR0000013840709	Pseudospondias microcarpa (A.Rich.) Engl.	ANACARDIACEAE	de Witte G.F.	6477	1949-06-09	Democratic Republic of the Congo
Filtered	Tw32328	BR0000013278359	Pseudospondias microcarpa (A.Rich.) Engl.	ANACARDIACEAE	Donis C.	1920	1948-07-14	Democratic Republic of the Congo
Filtered	Tw33358	BR0000013838911	Pseudospondias microcarpa (A.Rich.) Engl.	ANACARDIACEAE	Louis J.	2039	1936-05-27	Democratic Republic of the Congo
Filtered	Tw33358	BR0000013838928	Pseudospondias microcarpa (A.Rich.) Engl.	ANACARDIACEAE	Louis J.	2039		Democratic Republic of the Congo
Filtered	Tw35065	BR0000013251680	Pseudospondias microcarpa (A.Rich.) Engl.	ANACARDIACEAE	Louis J.	3372	1937-03-01	Democratic Republic of the Congo
Filtered	Tw35065	BR0000013838904	Pseudospondias microcarpa (A.Rich.) Engl.	ANACARDIACEAE	Louis J.	3372		Democratic Republic of the Congo
Filtered	Tw61157	BR0000013296797	Pseudospondias microcarpa (A.Rich.) Engl.	ANACARDIACEAE	Mbambi L.N.	96	2010-03-05	Democratic Republic of the Congo
Filtered	Tw57651	BR0000013731304	Pseudospondias microcarpa (A.Rich.) Engl.	ANACARDIACEAE	Ntahobavuka H.	31	2004-09-04	Democratic Republic of the Congo
Filtered	Tw125	BR0000013278786	Pseudospondias microcarpa (A.Rich.) Engl.	ANACARDIACEAE	Vermoesen F.M.C.	1158	1918-12-19	Democratic Republic of the Congo
Filtered	Tw125	BR0000013278793	Pseudospondias microcarpa (A.Rich.) Engl.	ANACARDIACEAE	Vermoesen F.M.C.	1158	1918-12-19	Democratic Republic of the Congo
Filtered	Tw125	BR0000013278809	Pseudospondias microcarpa (A.Rich.) Engl.	ANACARDIACEAE	Vermoesen F.M.C.	1158	1918-12-19	Democratic Republic of the Congo
Filtered	Tw166	BR0000013278472	Pseudospondias microcarpa (A.Rich.) Engl. var. longifolia (Engl.) Keay	ANACARDIACEAE	de Briey J.	71	1957-05	Democratic Republic of the Congo
Filtered	Tw166	BR0000013278489	Pseudospondias microcarpa (A.Rich.) Engl. var. longifolia (Engl.) Keay	ANACARDIACEAE	de Briey J.	71	1957-05
Filtered	Tw188	BR0000013278496	Pseudospondias microcarpa (A.Rich.) Engl. var. longifolia (Engl.) Keay	ANACARDIACEAE	de Briey J.	264	1913	Democratic Republic of the Congo
Filtered	Tw188	BR0000013278502	Pseudospondias microcarpa (A.Rich.) Engl. var. longifolia (Engl.) Keay	ANACARDIACEAE	de Briey J.	264
Filtered	Tw188	BR0000013278519	Pseudospondias microcarpa (A.Rich.) Engl. var. longifolia (Engl.) Keay	ANACARDIACEAE	de Briey J.	264
Filtered	Tw188	BR0000013278526	Pseudospondias microcarpa (A.Rich.) Engl. var. longifolia (Engl.) Keay	ANACARDIACEAE	de Briey J.	264
Filtered	Tw188	BR0000013278533	Pseudospondias microcarpa (A.Rich.) Engl. var. longifolia (Engl.) Keay	ANACARDIACEAE	de Briey J.	264
Filtered	Tw33262	BR0000013251697	Pseudospondias microcarpa (A.Rich.) Engl. var. longifolia (Engl.) Keay	ANACARDIACEAE	Louis J.	1644	1936-04-13	Democratic Republic of the Congo
Filtered	Tw33262	BR0000013838898	Pseudospondias microcarpa (A.Rich.) Engl. var. longifolia (Engl.) Keay	ANACARDIACEAE	Louis J.	1644		Democratic Republic of the Congo
Filtered	Tw60636	BR0000013841423	Pseudospondias microcarpa (A.Rich.) Engl. var. longifolia (Engl.) Keay	ANACARDIACEAE	Maloti ma Songo J.-M.	002		Democratic Republic of the Congo
Filtered	Tw60639	BR0000013841430	Pseudospondias microcarpa (A.Rich.) Engl. var. longifolia (Engl.) Keay	ANACARDIACEAE	Maloti ma Songo J.-M.	005		Democratic Republic of the Congo
Filtered	Tw41617	BR0000013841225	Pseudospondias microcarpa (A.Rich.) Engl. var. longifolia (Engl.) Keay	ANACARDIACEAE	Maudoux É.	311	1950-02-07	Democratic Republic of the Congo
Filtered	Tw41621	BR0000013841232	Pseudospondias microcarpa (A.Rich.) Engl. var. longifolia (Engl.) Keay	ANACARDIACEAE	Maudoux É.	328	1950-09-15	Democratic Republic of the Congo
Filtered	Tw61121	BR0000013296803	Pseudospondias microcarpa (A.Rich.) Engl. var. longifolia (Engl.) Keay	ANACARDIACEAE	Mbambi L.N.	60	2010-03-03	Democratic Republic of the Congo
Filtered	Tw41214	BR0000013278823	Pseudospondias microcarpa (A.Rich.) Engl. var. longifolia (Engl.) Keay	ANACARDIACEAE	Wagemans J.	240		Democratic Republic of the Congo
Unfiltered	Tw49551	BR0000013841454	Pseudospondias sp.	ANACARDIACEAE	De Namur C.	784	1989-07	Republic of the Congo
Filtered	Tw28185	BR0000013842772	Sclerocarya birrea (A.Rich.) Hochst.	ANACARDIACEAE	Dechamps R., Murta F. & da Silva M.	1255	1974-02-26	Angola
Filtered	Tw29749	BR0000013843304	Sclerocarya birrea (A.Rich.) Hochst.	ANACARDIACEAE	Malaisse F.	8586	1975-06-13	Democratic Republic of the Congo
Filtered	Tw64797	BR0000013666385	Sclerocarya birrea (A.Rich.) Hochst.	ANACARDIACEAE		C	2013-07	Madagascar
Filtered	Tw64825	BR0000013666279	Sclerocarya birrea (A.Rich.) Hochst. subsp. caffra (Sond.) Kokwaro	ANACARDIACEAE		K	2013-07	Madagascar
Filtered	Tw28487	BR0000005826308	Searsia anchietae (Ficalho & Hiern ex Hiern) Moffett f. suffruticosa (Meikle) Moffett	ANACARDIACEAE	Dechamps R., Murta F. & da Silva M.	1059	1974-02-16	Angola
Filtered	Tw28689	BR0000005826636	Searsia anchietae (Ficalho & Hiern ex Hiern) Moffett f. suffruticosa (Meikle) Moffett	ANACARDIACEAE	Dechamps R., Murta F. & da Silva M.	1060	1974-02-16	Angola
Filtered	Tw28683	BR0000005837144	Searsia anchietae (Ficalho & Hiern ex Hiern) Moffett f. suffruticosa (Meikle) Moffett	ANACARDIACEAE	Dechamps R., Murta F. & da Silva M.	1231	1974-02-25	Angola
Filtered	Tw28475	BR0000005803903	Searsia anchietae (Ficalho & Hiern ex Hiern) Moffett f. suffruticosa (Meikle) Moffett	ANACARDIACEAE	Dechamps R., Murta F. & da Silva M.	1386	1974-03-07	Angola
Filtered	Tw28998	BR0000005825967	Searsia anchietae (Ficalho & Hiern ex Hiern) Moffett f. suffruticosa (Meikle) Moffett	ANACARDIACEAE	Van Meel in de Witte G.F.	6727	1949-06-19	Democratic Republic of the Congo
Filtered	Tw28998	BR0000005827619	Searsia anchietae (Ficalho & Hiern ex Hiern) Moffett f. suffruticosa (Meikle) Moffett	ANACARDIACEAE	Van Meel in de Witte G.F.	6727	1949-06-19	Democratic Republic of the Congo
Filtered	Tw26051	BR0000013847845	Searsia longipes (Engl.) Moffett	ANACARDIACEAE	Troupin G.	14249	1971-12-14	Rwanda
Filtered	Tw28962	BR0000013847579	Searsia longipes (Engl.) Moffett	ANACARDIACEAE	Van Meel in de Witte G.F.	6853	1949-07-07	Democratic Republic of the Congo
Filtered	Tw28962	BR0000013847586	Searsia longipes (Engl.) Moffett	ANACARDIACEAE	Van Meel in de Witte G.F.	6853		Democratic Republic of the Congo
Filtered	Tw28651	BR0000013850050	Searsia natalensis (Bernh. ex Krauss) F.A.Barkley	ANACARDIACEAE	Dechamps R., Murta F. & da Silva M.	1481	1974-03-13	Angola
Filtered	Tw28651	BR0000013850067	Searsia natalensis (Bernh. ex Krauss) F.A.Barkley	ANACARDIACEAE	Dechamps R., Murta F. & da Silva M.	1481		Angola
Filtered	Tw23491	BR0000013851231	Searsia natalensis (Bernh. ex Krauss) F.A.Barkley	ANACARDIACEAE	Michelson A.	TMN 1309	1978-11	Rwanda
Filtered	Tw28563	BR0000013851781	Searsia obtusata (Engl.) Moffett	ANACARDIACEAE	Dechamps R., Murta F. & da Silva M.	1228	1974-02-25	Angola
Unfiltered	Tw44738	BR0000013853778	Searsia pyroides (Burch.) Moffett	ANACARDIACEAE	Malaisse F.	13353	1984-11-10	Democratic Republic of the Congo
Filtered	Tw26049	BR0000013854270	Searsia pyroides (Burch.) Moffett	ANACARDIACEAE	Troupin G.	14216	1971-12-08	Rwanda
Filtered	Tw28348	BR0000013856892	Searsia sp.	ANACARDIACEAE	Dechamps R., Murta F. & da Silva M.	1152	1974-02-20	Angola
Filtered	Tw45142	BR0000013856694	Searsia sp.	ANACARDIACEAE	Malaisse F.	13628	1985-10-25	Democratic Republic of the Congo
Filtered	Tw28332	BR0000013855680	Searsia tenuinervis (Engl.) Moffett	ANACARDIACEAE	Dechamps R., Murta F. & da Silva M.	1293	1974-03-01	Angola
Filtered	Tw28320	BR0000013855697	Searsia tenuinervis (Engl.) Moffett	ANACARDIACEAE	Dechamps R., Murta F. & da Silva M.	1295	1974-03-01	Angola
Filtered	Tw57430	BR0000013280581	Sorindeia africana (Engl.) Van der Veken	ANACARDIACEAE	Beeckman H. & Toirambe B.	15	2004-11-23	Democratic Republic of the Congo
Filtered	Tw32257	BR0000013278311	Sorindeia africana (Engl.) Van der Veken	ANACARDIACEAE	Donis C.	1669	1948-01-09	Democratic Republic of the Congo
Filtered	Tw32257	BR6102001955151	Sorindeia africana (Engl.) Van der Veken	ANACARDIACEAE	Donis C.	1669	1948-01-09	Democratic Republic of the Congo
Filtered	Tw32357	BR0000013278328	Sorindeia africana (Engl.) Van der Veken	ANACARDIACEAE	Donis C.	1988	1948-09-10	Democratic Republic of the Congo
Filtered	Tw32499	BR0000013278335	Sorindeia africana (Engl.) Van der Veken	ANACARDIACEAE	Donis C.	2198	1948-12-03	Democratic Republic of the Congo
Filtered	Tw32519	BR0000013858049	Sorindeia africana (Engl.) Van der Veken	ANACARDIACEAE	Donis C.	2235	1948-12-11	Democratic Republic of the Congo
Filtered	Tw32520	BR0000013278342	Sorindeia africana (Engl.) Van der Veken	ANACARDIACEAE	Donis C.	2248	1948-12-08	Democratic Republic of the Congo
Filtered	Tw32520	IUK15021	Sorindeia africana (Engl.) Van der Veken	ANACARDIACEAE	Donis C.	2248	1948-12-08	Democratic Republic of the Congo
Filtered	Tw33199	BR0000013251826	Sorindeia africana (Engl.) Van der Veken	ANACARDIACEAE	Louis J.	1494	1936-03-19	Democratic Republic of the Congo
Filtered	Tw33199	YBI138789632	Sorindeia africana (Engl.) Van der Veken	ANACARDIACEAE	Louis J.	1494	1936-03-19	Democratic Republic of the Congo
Filtered	Tw33303	BR0000013251819	Sorindeia africana (Engl.) Van der Veken	ANACARDIACEAE	Louis J.	1857	1936-05-09	Democratic Republic of the Congo
Filtered	Tw33303	BR0000013859954	Sorindeia africana (Engl.) Van der Veken	ANACARDIACEAE	Louis J.	1857		Democratic Republic of the Congo
Filtered	Tw33303	BR0000013859961	Sorindeia africana (Engl.) Van der Veken	ANACARDIACEAE	Louis J.	1857		Democratic Republic of the Congo
Filtered	Tw33363	BR0000013859978	Sorindeia africana (Engl.) Van der Veken	ANACARDIACEAE	Louis J.	2048	1936-05-26	Democratic Republic of the Congo
Filtered	Tw33363	BR0000013860004	Sorindeia africana (Engl.) Van der Veken	ANACARDIACEAE	Louis J.	2048		Democratic Republic of the Congo
Filtered	Tw33439	BR0000013275648	Sorindeia africana (Engl.) Van der Veken	ANACARDIACEAE	Louis J.	2343	1936-07-11	Democratic Republic of the Congo
Filtered	Tw33439	BR0000013275655	Sorindeia africana (Engl.) Van der Veken	ANACARDIACEAE	Louis J.	2343	1936-07-11	Democratic Republic of the Congo
Filtered	Tw34721	BR0000013275624	Sorindeia africana (Engl.) Van der Veken	ANACARDIACEAE	Louis J.	2609	1936-09-16	Democratic Republic of the Congo
Filtered	Tw34721	BR0000013275631	Sorindeia africana (Engl.) Van der Veken	ANACARDIACEAE	Louis J.	2609	1936-09-16	Democratic Republic of the Congo
Filtered	Tw34957	BR0000013251802	Sorindeia africana (Engl.) Van der Veken	ANACARDIACEAE	Louis J.	3025	1936-12-28	Democratic Republic of the Congo
Filtered	Tw34957	BR0000013860011	Sorindeia africana (Engl.) Van der Veken	ANACARDIACEAE	Louis J.	3025		Democratic Republic of the Congo
Filtered	Tw33719	BR0000013275600	Sorindeia africana (Engl.) Van der Veken	ANACARDIACEAE	Louis J.	3673	1937-03-20	Democratic Republic of the Congo
Filtered	Tw33719	BR0000013275617	Sorindeia africana (Engl.) Van der Veken	ANACARDIACEAE	Louis J.	3673	1937-03-20	Democratic Republic of the Congo
Filtered	Tw33723	BR0000013275679	Sorindeia africana (Engl.) Van der Veken	ANACARDIACEAE	Louis J.	3685	1937-04-15	Democratic Republic of the Congo
Filtered	Tw33723	BR0000013275686	Sorindeia africana (Engl.) Van der Veken	ANACARDIACEAE	Louis J.	3685	1937-04-15	Democratic Republic of the Congo
Filtered	Tw35684	BR0000013251789	Sorindeia africana (Engl.) Van der Veken	ANACARDIACEAE	Louis J.	5603	1937-07-16	Democratic Republic of the Congo
Filtered	Tw35684	BR0000013860363	Sorindeia africana (Engl.) Van der Veken	ANACARDIACEAE	Louis J.	5603		Democratic Republic of the Congo
Filtered	Tw38322	BR0000013251796	Sorindeia africana (Engl.) Van der Veken	ANACARDIACEAE	Louis J.	6522	1937-11-06	Democratic Republic of the Congo
Filtered	Tw38322	BR0000013860370	Sorindeia africana (Engl.) Van der Veken	ANACARDIACEAE	Louis J.	6522		Democratic Republic of the Congo
Filtered	Tw38322	YBI180823946	Sorindeia africana (Engl.) Van der Veken	ANACARDIACEAE	Louis J.	6522	1937-11-06	Democratic Republic of the Congo
Filtered	Tw32357	BR6102001913700	Sorindeia cf. africana (Engl.) Van der Veken	ANACARDIACEAE	Donis C.	1988	1948-09-10	Democratic Republic of the Congo
Filtered	Tw9176	BR0000013864149	Sorindeia juglandifolia (A.Rich.) Planch. ex Oliv.	ANACARDIACEAE	Dechamps R.	142	1959-06-27	Democratic Republic of the Congo
Filtered	Tw32340	BR0000013278298	Sorindeia juglandifolia (A.Rich.) Planch. ex Oliv.	ANACARDIACEAE	Donis C.	1960	1948-08-04	Democratic Republic of the Congo
Filtered	Tw32374	BR0000013278304	Sorindeia juglandifolia (A.Rich.) Planch. ex Oliv.	ANACARDIACEAE	Donis C.	2009	1948-09-27	Democratic Republic of the Congo
Filtered	Tw33120	BR0000013277222	Sorindeia juglandifolia (A.Rich.) Planch. ex Oliv.	ANACARDIACEAE	Louis J.	1218	1936-02-08	Democratic Republic of the Congo
Filtered	Tw33120	BR0000013277239	Sorindeia juglandifolia (A.Rich.) Planch. ex Oliv.	ANACARDIACEAE	Louis J.	1218	1936-02-08	Democratic Republic of the Congo
Filtered	Tw33120	YBI159218817	Sorindeia juglandifolia (A.Rich.) Planch. ex Oliv.	ANACARDIACEAE	Louis J.	1218	1936-02-08	Democratic Republic of the Congo
Filtered	Tw27915	BR0000013865283	Sorindeia juglandifolia (A.Rich.) Planch. ex Oliv.	ANACARDIACEAE	Malaisse F.	7836	1974-07-21	Democratic Republic of the Congo
Filtered	Tw61120	BR0000013296834	Sorindeia juglandifolia (A.Rich.) Planch. ex Oliv.	ANACARDIACEAE	Mbambi L.N.	59	2010-03-03	Democratic Republic of the Congo
Filtered	Tw41112	BR0000013865214	Sorindeia juglandifolia (A.Rich.) Planch. ex Oliv.	ANACARDIACEAE	Pierlot R.	3500	1961-04-08	Democratic Republic of the Congo
Filtered	Tw192	BR0000017373289	Sorindeia sp.	ANACARDIACEAE	de Briey J.	145		Democratic Republic of the Congo
Filtered	Tw192	BR0000017373302	Sorindeia sp.	ANACARDIACEAE	de Briey J.	145		Democratic Republic of the Congo
Filtered	Tw61138	BR0000013297152	Spondias mombin L.	ANACARDIACEAE	Mbambi L.N.	77	2010-03-03	Democratic Republic of the Congo
Filtered	Tw182	BR0000013278571	Trichoscypha acuminata Engl.	ANACARDIACEAE	de Briey J.	90	1911	Democratic Republic of the Congo
Filtered	Tw182	BR0000013278588	Trichoscypha acuminata Engl.	ANACARDIACEAE	de Briey J.	90
Filtered	Tw182	BR0000013278595	Trichoscypha acuminata Engl.	ANACARDIACEAE	de Briey J.	90
Filtered	Tw8558	BR0000017375252	Trichoscypha acuminata Engl.	ANACARDIACEAE	Dechamps R.	76	1958-11-19	Democratic Republic of the Congo
Filtered	Tw49313	BR0000017374477	Trichoscypha acuminata Engl.	ANACARDIACEAE	Dechamps R.	13245	1989-07-04	Republic of the Congo
Filtered	Tw33403	BR0000017374996	Trichoscypha acuminata Engl.	ANACARDIACEAE	Louis J.	2192	1936-06-07	Democratic Republic of the Congo
Filtered	Tw33403	BR0000017375009	Trichoscypha acuminata Engl.	ANACARDIACEAE	Louis J.	2192		Democratic Republic of the Congo
Filtered	Tw35412	BR0000017375016	Trichoscypha acuminata Engl.	ANACARDIACEAE	Louis J.	3396		Democratic Republic of the Congo
Filtered	Tw59835	BR0000017374514	Trichoscypha acuminata Engl.	ANACARDIACEAE	Njouonkou A.	TW59835	2007-08-17	Cameroon
Filtered	Tw32448	BR0000013278281	Trichoscypha bijuga Engl.	ANACARDIACEAE	Donis C.	2115	1948-11-27	Democratic Republic of the Congo
Filtered	Tw32448	IUK15025	Trichoscypha bijuga Engl.	ANACARDIACEAE	Donis C.	2115	1948-11-27	Democratic Republic of the Congo
Filtered	Tw21839	BR0000017376778	Trichoscypha lucens Oliv.	ANACARDIACEAE	Bamps P.	2121	1969-02-26	Ivory Coast
Filtered	Tw21117	BR0000017377461	Trichoscypha lucens Oliv.	ANACARDIACEAE	Coget T.	40	1968-09-16	Democratic Republic of the Congo
Filtered	Tw8481	BR0000008822499	Trichoscypha lucens Oliv.	ANACARDIACEAE	Pierlot R.	2881	1959-05-11	Democratic Republic of the Congo
Filtered	Tw8481	BR0000008822505	Trichoscypha lucens Oliv.	ANACARDIACEAE	Pierlot R.	2881
Filtered	Tw112	BR0000008822383	Trichoscypha oddonii De Wild.	ANACARDIACEAE	de Briey J.	154	1911	Democratic Republic of the Congo
Filtered	Tw112	BR0000008822437	Trichoscypha oddonii De Wild.	ANACARDIACEAE	de Briey J.	154		Democratic Republic of the Congo
Filtered	Tw10153	BR0000009887343	Trichoscypha oliveri Engl.	ANACARDIACEAE	Dechamps R.	219	1959-12-07	Democratic Republic of the Congo
Filtered	Tw10153	BR0000009887671	Trichoscypha oliveri Engl.	ANACARDIACEAE	Dechamps R.	219		Democratic Republic of the Congo
Filtered	Tw10153	BR0000009887985	Trichoscypha oliveri Engl.	ANACARDIACEAE	Dechamps R.	219		Democratic Republic of the Congo
Filtered	Tw35412	BR0000013251772	Trichoscypha reygaertii De Wild.	ANACARDIACEAE	Louis J.	3396	1937-03-03	Democratic Republic of the Congo
Filtered	Tw57438	BR0000013281090	Annickia affinis (Exell) Versteegh & Sosef	ANNONACEAE	Beeckman H. & Toirambe B.	23	2004-11-23	Democratic Republic of the Congo
Filtered	Tw826	BR0000013278601	Annickia affinis (Exell) Versteegh & Sosef	ANNONACEAE	de Briey J.	218		Democratic Republic of the Congo
Filtered	Tw826	BR0000013278618	Annickia affinis (Exell) Versteegh & Sosef	ANNONACEAE	de Briey J.	218
Filtered	Tw826	BR0000013278700	Annickia affinis (Exell) Versteegh & Sosef	ANNONACEAE	de Briey J.	218
Filtered	Tw50633	BR0000008489982	Annickia affinis (Exell) Versteegh & Sosef	ANNONACEAE	De Namur C.	S.N.		Republic of the Congo
Filtered	Tw22651	BR0000013278144	Annickia affinis (Exell) Versteegh & Sosef	ANNONACEAE	Donis C.	437	1950-02	Democratic Republic of the Congo
Filtered	Tw32564	BR0000013278120	Annickia affinis (Exell) Versteegh & Sosef	ANNONACEAE	Donis C.	2308	1949-01-13	Democratic Republic of the Congo
Filtered	Tw32564	BR0000013278137	Annickia affinis (Exell) Versteegh & Sosef	ANNONACEAE	Donis C.	2308	1949-01-13	Democratic Republic of the Congo
Filtered	Tw4820	BR0000013278779	Annickia affinis (Exell) Versteegh & Sosef	ANNONACEAE	Mahieu J.	37	1955-01-24	Democratic Republic of the Congo
Filtered	Tw49550	BR0000005884704	Annickia ambigua (Robyns & Ghesq.) Setten & Maas	ANNONACEAE	De Namur C.	672	1989-07	Republic of the Congo
Filtered	Tw32288	BR0000005883356	Annickia ambigua (Robyns & Ghesq.) Setten & Maas	ANNONACEAE	Donis C.	1736	1948-03-11	Democratic Republic of the Congo
Filtered	Tw60635	BR0000013866631	Annickia chlorantha (Oliv.) Setten & Maas	ANNONACEAE	Maloti ma Songo J.-M.	001		Democratic Republic of the Congo
Filtered	Tw32227	BR0000013867812	Annona muricata L.	ANNONACEAE	Donis C.	1513	1947-10-23	Democratic Republic of the Congo
Filtered	Tw32700	BR0000013274658	Annona senegalensis Pers.	ANNONACEAE	Devred R.	3064	1947-02-01	Democratic Republic of the Congo
Filtered	Tw50683	BR0000009052024	Annona senegalensis Pers. var. senegalensis	ANNONACEAE	Dansi A.	TW50683	1991-09-15	Benin
Filtered	Tw23489	BR0000013871093	Annona senegalensis Pers. var. senegalensis	ANNONACEAE	Lewalle J.	4908	1970-11-08	Burundi
Filtered	Tw23615	BR0000013870768	Annona senegalensis Pers. var. senegalensis	ANNONACEAE	Malaisse F.	6756	1970-11-12	Democratic Republic of the Congo
Filtered	Tw49315	BR0000014126611	Annonaceae indet.	ANNONACEAE	Dechamps R.	13239	1989-06-30	Republic of the Congo
Filtered	Tw41200	BR0000014125843	Annonaceae indet.	ANNONACEAE	Wagemans J.	192	1951-09-07	Democratic Republic of the Congo
Filtered	Tw41350	BR0000014125904	Annonaceae indet.	ANNONACEAE	Wagemans J.	2385	1959-06-05	Democratic Republic of the Congo
Filtered	Tw8563	BR0000013879778	Anonidium mannii (Oliv.) Engl. & Diels	ANNONACEAE	Dechamps R.	74	1958-10-15	Democratic Republic of the Congo
Filtered	Tw1191	BR0000015141903	Anonidium mannii (Oliv.) Engl. & Diels	ANNONACEAE	Louis J.	14604	1939-04-20	Democratic Republic of the Congo
Filtered	Tw1191	BR0000015141910	Anonidium mannii (Oliv.) Engl. & Diels	ANNONACEAE	Louis J.	14604		Democratic Republic of the Congo
Filtered	Tw61197	BR0000013297374	Anonidium mannii (Oliv.) Engl. & Diels	ANNONACEAE	Mbambi L.N.	136	2010-03-17	Democratic Republic of the Congo
Filtered	Tw41130	BR0000021450587	Anonidium mannii (Oliv.) Engl. & Diels	ANNONACEAE	Vermoesen F.M.C.	2281	1919-05-21	Democratic Republic of the Congo
Filtered	Tw41130	BR0000021450594	Anonidium mannii (Oliv.) Engl. & Diels	ANNONACEAE	Vermoesen F.M.C.	2281	1919-05-18	Democratic Republic of the Congo
Filtered	Tw41130	BR0000021450600	Anonidium mannii (Oliv.) Engl. & Diels	ANNONACEAE	Vermoesen F.M.C.	2281	1919-05-21	Democratic Republic of the Congo
Filtered	Tw41130	BR0000021450617	Anonidium mannii (Oliv.) Engl. & Diels	ANNONACEAE	Vermoesen F.M.C.	2281	1919-05-18	Democratic Republic of the Congo
Filtered	Tw41130	BR0000021450624	Anonidium mannii (Oliv.) Engl. & Diels	ANNONACEAE	Vermoesen F.M.C.	2281	1919-05-21	Democratic Republic of the Congo
Filtered	Tw41130	BR0000021450631	Anonidium mannii (Oliv.) Engl. & Diels	ANNONACEAE	Vermoesen F.M.C.	2281	1919-05-18	Democratic Republic of the Congo
Filtered	Tw41195	BR0000013278830	Anonidium mannii (Oliv.) Engl. & Diels	ANNONACEAE	Wagemans J.	179	1951-08-31	Democratic Republic of the Congo
Filtered	Tw41195	YBI158799854	Anonidium mannii (Oliv.) Engl. & Diels	ANNONACEAE	Wagemans J.	179	1951-08-31	Democratic Republic of the Congo
Filtered	Tw72	BR0000008822635	Anonidium mannii (Oliv.) Engl. & Diels var. brieyi (De Wild.) R.E.Fr.	ANNONACEAE	de Briey J.	86	1911	Democratic Republic of the Congo
Filtered	Tw72	BR0000008822642	Anonidium mannii (Oliv.) Engl. & Diels var. brieyi (De Wild.) R.E.Fr.	ANNONACEAE	de Briey J.	86	1911	Democratic Republic of the Congo
Filtered	Tw51759	BR0000009260993	Antrocaryon nannanii De Wild.	ANNONACEAE	Soforma-Mayombe		1993-03-15	Democratic Republic of the Congo
Filtered	Tw28517	BR0000015142313	Artabotrys antunesii Engl. & Diels	ANNONACEAE	Dechamps R., Murta F. & da Silva M.	1191	1974-02-21	Angola
Filtered	Tw34893	BR0000015142511	Artabotrys aurantiacus Engl. & Diels	ANNONACEAE	Louis J.	2920		Democratic Republic of the Congo
Filtered	Tw41347	BR0000015142443	Artabotrys aurantiacus Engl. & Diels	ANNONACEAE	Wagemans J.	2382	1959-06-05	Democratic Republic of the Congo
Filtered	Tw33165	BR0000014480171	Artabotrys insignis Engl. & Diels	ANNONACEAE	Louis J.	1432	1936-03-07	Democratic Republic of the Congo
Filtered	Tw33165	BR0000014480188	Artabotrys insignis Engl. & Diels	ANNONACEAE	Louis J.	1432		Democratic Republic of the Congo
Filtered	Tw38488	BR0000013251758	Artabotrys insignis Engl. & Diels	ANNONACEAE	Louis J.	7288	1937-12-31	Democratic Republic of the Congo
Filtered	Tw38488	BR0000014480232	Artabotrys insignis Engl. & Diels	ANNONACEAE	Louis J.	7288		Democratic Republic of the Congo
Filtered	Tw158	BR0000005825394	Artabotrys likimensis De Wild.	ANNONACEAE	Vermoesen F.M.C.	57	1914-03-01	Democratic Republic of the Congo
Filtered	Tw158	BR0000005828067	Artabotrys likimensis De Wild.	ANNONACEAE	Vermoesen F.M.C.	57	1914-03-01	Democratic Republic of the Congo
Filtered	Tw38211	BR0000014481512	Artabotrys monteiroae Oliv.	ANNONACEAE	Malaisse F.	10364	1980-02-19	Democratic Republic of the Congo
Filtered	Tw45076	BR0000014481536	Artabotrys monteiroae Oliv.	ANNONACEAE	Malaisse F.	13543	1985-09-24	Democratic Republic of the Congo
Filtered	Tw35695	BR0000005827459	Artabotrys robustus Louis ex Boutique	ANNONACEAE	Louis J.	5634	1937-07-23	Democratic Republic of the Congo
Filtered	Tw35695	BR0000014482151	Artabotrys robustus Louis ex Boutique	ANNONACEAE	Louis J.	5634		Democratic Republic of the Congo
Filtered	Tw35761	BR0000009887145	Artabotrys robustus Louis ex Boutique	ANNONACEAE	Louis J.	5820	1937-08-20	Democratic Republic of the Congo
Filtered	Tw35761	BR0000009888166	Artabotrys robustus Louis ex Boutique	ANNONACEAE	Louis J.	5820		Democratic Republic of the Congo
Filtered	Tw35761	YBI145934126	Artabotrys robustus Louis ex Boutique	ANNONACEAE	Louis J.	5820	1937-08-20	Democratic Republic of the Congo
Filtered	Tw35845	BR0000008820686	Artabotrys robustus Louis ex Boutique	ANNONACEAE	Louis J.	6077	1937-09-16	Democratic Republic of the Congo
Filtered	Tw35845	BR0000008820723	Artabotrys robustus Louis ex Boutique	ANNONACEAE	Louis J.	6077		Democratic Republic of the Congo
Filtered	Tw38310	BR0000005826223	Artabotrys robustus Louis ex Boutique	ANNONACEAE	Louis J.	6486	1937-11-03	Democratic Republic of the Congo
Filtered	Tw38310	BR0000014482175	Artabotrys robustus Louis ex Boutique	ANNONACEAE	Louis J.	6486		Democratic Republic of the Congo
Filtered	Tw38310	YBI158236188	Artabotrys robustus Louis ex Boutique	ANNONACEAE	Louis J.	6486	1937-11-03	Democratic Republic of the Congo
Filtered	Tw41347	BR6102010767004	Artabotrys robustus Louis ex Boutique	ANNONACEAE	Wagemans J.	2382	1959-06-05	Democratic Republic of the Congo
Filtered	Tw41347	YBI173530920	Artabotrys robustus Louis ex Boutique	ANNONACEAE	Wagemans J.	2382	1959-06-05	Democratic Republic of the Congo
Filtered	Tw33574	BR0000013251710	Artabotrys rufus De Wild.	ANNONACEAE	Louis J.	2573	2012-09	Democratic Republic of the Congo
Filtered	Tw33574	BR0000014482533	Artabotrys rufus De Wild.	ANNONACEAE	Louis J.	2573		Democratic Republic of the Congo
Filtered	Tw26322	BR0000013251727	Artabotrys rufus De Wild.	ANNONACEAE	Louis J.	5575	1937-07-15	Democratic Republic of the Congo
Filtered	Tw26322	BR0000014482540	Artabotrys rufus De Wild.	ANNONACEAE	Louis J.	5575		Democratic Republic of the Congo
Filtered	Tw33622	BR0000013251703	Artabotrys stenopetalus Engl. & Diels	ANNONACEAE	Louis J.	3107	1937-01-11	Democratic Republic of the Congo
Filtered	Tw34893	BR0000013251734	Artabotrys thomsonii Oliv.	ANNONACEAE	Louis J.	2920	1936-12-04	Democratic Republic of the Congo
Filtered	Tw38315	BR0000013251833	Artabotrys thomsonii Oliv.	ANNONACEAE	Louis J.	6509	1937-11-06	Democratic Republic of the Congo
Filtered	Tw38315	BR0000014484193	Artabotrys thomsonii Oliv.	ANNONACEAE	Louis J.	6509		Democratic Republic of the Congo
Filtered	Tw38358	BR0000013251741	Artabotrys thomsonii Oliv.	ANNONACEAE	Louis J.	6634	1937-11-17	Democratic Republic of the Congo
Filtered	Tw38358	BR0000014484216	Artabotrys thomsonii Oliv.	ANNONACEAE	Louis J.	6634		Democratic Republic of the Congo
Filtered	Tw26325	BR0000014484223	Artabotrys thomsonii Oliv.	ANNONACEAE	Louis J.	6817	1937-11-30	Democratic Republic of the Congo
Filtered	Tw26325	BR0000014484230	Artabotrys thomsonii Oliv.	ANNONACEAE	Louis J.	6817		Democratic Republic of the Congo
Filtered	Tw45030	BR0000014486128	Cananga odorata (Lam.) Hook.f. & Thomson	ANNONACEAE	Janssens L.	11	1983-10-05	Union of the Comoros
Filtered	Tw50714	BR0000009052031	Cleistopholis patens (Benth.) Engl. & Diels	ANNONACEAE	Dansi A.	TW50714	1991-09-24	Benin
Filtered	Tw1407	BR0000013278151	Cleistopholis patens (Benth.) Engl. & Diels	ANNONACEAE	Donis C.	398	1949-02	Democratic Republic of the Congo
Filtered	Tw61165	BR0000013297473	Cleistopholis patens (Benth.) Engl. & Diels	ANNONACEAE	Mbambi L.N.	104	2010-03-09	Democratic Republic of the Congo
Filtered	Tw21849	BR0000014489716	Duguetia staudtii (Engl. & Diels) Chatrou	ANNONACEAE	Bamps P.	2239	1969-03-19	Ivory Coast
Filtered	Tw32617	BR0000015304155	Exellia scamnopetala (Exell) Boutique	ANNONACEAE	Donis C.	2386	1949-02-06	Democratic Republic of the Congo
Filtered	Tw42162	BR0000015304186	Exellia scamnopetala (Exell) Boutique	ANNONACEAE	Toussaint L.	398	1948-06-10	Democratic Republic of the Congo
Filtered	Tw33130	BR0000013277956	Friesodielsia montana (Engl. & Diels) Steenis	ANNONACEAE	Louis J.	1267	1936-02-15	Democratic Republic of the Congo
Filtered	Tw33130	BR0000013277963	Friesodielsia montana (Engl. & Diels) Steenis	ANNONACEAE	Louis J.	1267	1936-02-15	Democratic Republic of the Congo
Filtered	Tw33706	BR0000013277970	Friesodielsia montana (Engl. & Diels) Steenis	ANNONACEAE	Louis J.	3644	1937-04-14	Democratic Republic of the Congo
Filtered	Tw33706	BR0000013277987	Friesodielsia montana (Engl. & Diels) Steenis	ANNONACEAE	Louis J.	3644	1937-04-14	Democratic Republic of the Congo
Filtered	Tw35509	BR0000013277994	Friesodielsia montana (Engl. & Diels) Steenis	ANNONACEAE	Louis J.	3828	1937-05-04	Democratic Republic of the Congo
Filtered	Tw35509	BR0000013278007	Friesodielsia montana (Engl. & Diels) Steenis	ANNONACEAE	Louis J.	3828	1937-05-04	Democratic Republic of the Congo
Filtered	Tw35509	BR0000013278014	Friesodielsia montana (Engl. & Diels) Steenis	ANNONACEAE	Louis J.	3828	1937-05-04	Democratic Republic of the Congo
Filtered	Tw45154	BR0000015305688	Friesodielsia obovata (Benth.) Verdc.	ANNONACEAE	Malaisse F.	13651	1985-10-29	Democratic Republic of the Congo
Filtered	Tw45601	BR0000015305695	Friesodielsia obovata (Benth.) Verdc.	ANNONACEAE	Malaisse F.	13714	1985-11-30	Democratic Republic of the Congo
Filtered	Tw502	BR0000014827358	Greenwayodendron suaveolens (Engl. & Diels) Verdc. subsp. suaveolens	ANNONACEAE	Corbisier-Baland A.	842	1930-02-10
Filtered	Tw502	BR0000014827389	Greenwayodendron suaveolens (Engl. & Diels) Verdc. subsp. suaveolens	ANNONACEAE	Corbisier-Baland A.	842	1930-02-10	Democratic Republic of the Congo
Filtered	Tw502	BR0000014827310	Greenwayodendron suaveolens (Engl. & Diels) Verdc. subsp. suaveolens	ANNONACEAE	Corbisier-Baland A.	845	1930-02-10
Filtered	Tw502	BR0000014827327	Greenwayodendron suaveolens (Engl. & Diels) Verdc. subsp. suaveolens	ANNONACEAE	Corbisier-Baland A.	845	1930-02-10
Filtered	Tw502	BR0000014827334	Greenwayodendron suaveolens (Engl. & Diels) Verdc. subsp. suaveolens	ANNONACEAE	Corbisier-Baland A.	865	1930-02-10
Filtered	Tw818	BR0000013278625	Greenwayodendron suaveolens (Engl. & Diels) Verdc. subsp. suaveolens	ANNONACEAE	de Briey J.	56	1911	Democratic Republic of the Congo
Filtered	Tw818	BR0000013278632	Greenwayodendron suaveolens (Engl. & Diels) Verdc. subsp. suaveolens	ANNONACEAE	de Briey J.	56	1911
Filtered	Tw49549	BR0000014826429	Greenwayodendron suaveolens (Engl. & Diels) Verdc. subsp. suaveolens	ANNONACEAE	De Namur C.	MINDU642	1989-07	Republic of the Congo
Filtered	Tw32326	BR0000013278236	Greenwayodendron suaveolens (Engl. & Diels) Verdc. subsp. suaveolens	ANNONACEAE	Donis C.	1916	1948-07-14	Democratic Republic of the Congo
Filtered	Tw32618	BR0000013278250	Greenwayodendron suaveolens (Engl. & Diels) Verdc. subsp. suaveolens	ANNONACEAE	Donis C.	2388	1949-02-06	Democratic Republic of the Congo
Filtered	Tw880	BR0000014826764	Greenwayodendron suaveolens (Engl. & Diels) Verdc. subsp. suaveolens	ANNONACEAE	Lebrun J.	2407	1931-03	Democratic Republic of the Congo
Filtered	Tw880	BR0000014826771	Greenwayodendron suaveolens (Engl. & Diels) Verdc. subsp. suaveolens	ANNONACEAE	Lebrun J.	2407	1931-03	Democratic Republic of the Congo
Filtered	Tw32818	BR0000013252014	Greenwayodendron suaveolens (Engl. & Diels) Verdc. subsp. suaveolens	ANNONACEAE	Louis J.	310	1935-10-21	Democratic Republic of the Congo
Filtered	Tw32818	BR0000014826450	Greenwayodendron suaveolens (Engl. & Diels) Verdc. subsp. suaveolens	ANNONACEAE	Louis J.	310	1935-10-21	Democratic Republic of the Congo
Filtered	Tw33043	BR0000013252007	Greenwayodendron suaveolens (Engl. & Diels) Verdc. subsp. suaveolens	ANNONACEAE	Louis J.	903	1935-12-30	Democratic Republic of the Congo
Filtered	Tw33043	BR0000014826443	Greenwayodendron suaveolens (Engl. & Diels) Verdc. subsp. suaveolens	ANNONACEAE	Louis J.	903	1935-12-30	Democratic Republic of the Congo
Filtered	Tw33043	BR0000014826467	Greenwayodendron suaveolens (Engl. & Diels) Verdc. subsp. suaveolens	ANNONACEAE	Louis J.	903	1935-12-30	Democratic Republic of the Congo
Filtered	Tw33043	BR0000014826481	Greenwayodendron suaveolens (Engl. & Diels) Verdc. subsp. suaveolens	ANNONACEAE	Louis J.	903	1935-12-30	Democratic Republic of the Congo
Filtered	Tw33179	BR0000014826511	Greenwayodendron suaveolens (Engl. & Diels) Verdc. subsp. suaveolens	ANNONACEAE	Louis J.	1450	1936-03-10	Democratic Republic of the Congo
Filtered	Tw33179	BR0000014826610	Greenwayodendron suaveolens (Engl. & Diels) Verdc. subsp. suaveolens	ANNONACEAE	Louis J.	1450	1936-03-10	Democratic Republic of the Congo
Filtered	Tw33203	BR0000013251970	Greenwayodendron suaveolens (Engl. & Diels) Verdc. subsp. suaveolens	ANNONACEAE	Louis J.	1499	1936-03-20	Democratic Republic of the Congo
Filtered	Tw33203	BR0000014826641	Greenwayodendron suaveolens (Engl. & Diels) Verdc. subsp. suaveolens	ANNONACEAE	Louis J.	1499	1936-03-20	Democratic Republic of the Congo
Filtered	Tw26318	BR0000013251987	Greenwayodendron suaveolens (Engl. & Diels) Verdc. subsp. suaveolens	ANNONACEAE	Louis J.	2472	1936-08-21	Democratic Republic of the Congo
Filtered	Tw26318	BR0000014826627	Greenwayodendron suaveolens (Engl. & Diels) Verdc. subsp. suaveolens	ANNONACEAE	Louis J.	2472	1936-08-21	Democratic Republic of the Congo
Filtered	Tw34759	BR0000013251956	Greenwayodendron suaveolens (Engl. & Diels) Verdc. subsp. suaveolens	ANNONACEAE	Louis J.	2687	1936-10-03	Democratic Republic of the Congo
Filtered	Tw34759	BR0000013985653	Greenwayodendron suaveolens (Engl. & Diels) Verdc. subsp. suaveolens	ANNONACEAE	Louis J.	2687	1936-10-03	Democratic Republic of the Congo
Filtered	Tw34845	BR0000013251963	Greenwayodendron suaveolens (Engl. & Diels) Verdc. subsp. suaveolens	ANNONACEAE	Louis J.	2843	1936-11-16	Democratic Republic of the Congo
Filtered	Tw34845	BR0000014826634	Greenwayodendron suaveolens (Engl. & Diels) Verdc. subsp. suaveolens	ANNONACEAE	Louis J.	2843	1936-11-16	Democratic Republic of the Congo
Filtered	Tw33630	BR0000013251932	Greenwayodendron suaveolens (Engl. & Diels) Verdc. subsp. suaveolens	ANNONACEAE	Louis J.	3119	1937-01-14	Democratic Republic of the Congo
Filtered	Tw35487	BR0000013251949	Greenwayodendron suaveolens (Engl. & Diels) Verdc. subsp. suaveolens	ANNONACEAE	Louis J.	3768	1937-04-25	Democratic Republic of the Congo
Filtered	Tw35487	BR0000014826788	Greenwayodendron suaveolens (Engl. & Diels) Verdc. subsp. suaveolens	ANNONACEAE	Louis J.	3768	1937-04-25	Democratic Republic of the Congo
Filtered	Tw61075	BR0000013297442	Greenwayodendron suaveolens (Engl. & Diels) Verdc. subsp. suaveolens	ANNONACEAE	Maloti ma Songo J.-M.	47	2010-02-25	Democratic Republic of the Congo
Filtered	Tw57427	BR0000013656362	Hexalobus crispiflorus A.Rich.	ANNONACEAE	Beeckman H. & Toirambe B.	12	2004-11-23	Democratic Republic of the Congo
Filtered	Tw30250	BR0000015307347	Hexalobus crispiflorus A.Rich.	ANNONACEAE	de Witte G.F.	4094	1948-08-16	Democratic Republic of the Congo
Filtered	Tw10144	BR0000015306470	Hexalobus crispiflorus A.Rich.	ANNONACEAE	Dechamps R.	230	1960-02-01	Democratic Republic of the Congo
Filtered	Tw1469	BR0000013278113	Hexalobus crispiflorus A.Rich.	ANNONACEAE	Donis C.	423		Democratic Republic of the Congo
Filtered	Tw32620	BR0000013761288	Hexalobus crispiflorus A.Rich.	ANNONACEAE	Donis C.	2390	1949-02-11	Democratic Republic of the Congo
Filtered	Tw41598	BR0000015306401	Hexalobus crispiflorus A.Rich.	ANNONACEAE	Maudoux É.	274		Democratic Republic of the Congo
Filtered	Tw61164	BR0000013656379	Hexalobus crispiflorus A.Rich.	ANNONACEAE	Mbambi L.N.	103	2010-03-09	Democratic Republic of the Congo
Filtered	Tw28922	BR0000015308214	Hexalobus monopetalus (A.Rich.) Engl. & Diels	ANNONACEAE	de Witte G.F.	4100	1948-08-16	Democratic Republic of the Congo
Filtered	Tw28988	BR0000015308221	Hexalobus monopetalus (A.Rich.) Engl. & Diels	ANNONACEAE	de Witte G.F.	6882	1949-06-21	Democratic Republic of the Congo
Unfiltered	Tw8318	BR0000015309075	Isolona congolana (De Wild. & T.Durand) Engl. & Diels	ANNONACEAE	Dechamps R.	30	1959	Democratic Republic of the Congo
Filtered	Tw57454	BR0000013280963	Isolona dewevrei (De Wild. & T.Durand) Engl. & Diels	ANNONACEAE	Beeckman H. & Toirambe B.	39	2004-11-25	Democratic Republic of the Congo
Filtered	Tw32186	BR0000013278106	Isolona dewevrei (De Wild. & T.Durand) Engl. & Diels	ANNONACEAE	Donis C.	369	1945-09-27	Democratic Republic of the Congo
Filtered	Tw32186	YBI152244235	Isolona dewevrei (De Wild. & T.Durand) Engl. & Diels	ANNONACEAE	Donis C.	369	1945-09-27	Democratic Republic of the Congo
Filtered	Tw61067	BR0000013297381	Isolona dewevrei (De Wild. & T.Durand) Engl. & Diels	ANNONACEAE	Maloti ma Songo J.-M.	39	2010-02-25	Democratic Republic of the Congo
Filtered	Tw32952	BR0000013277673	Isolona hexaloba (Pierre) Engl & Diels	ANNONACEAE	Louis J.	766	1935-12-04	Democratic Republic of the Congo
Filtered	Tw32952	BR0000013277680	Isolona hexaloba (Pierre) Engl & Diels	ANNONACEAE	Louis J.	766	1935-12-04	Democratic Republic of the Congo
Filtered	Tw33144	BR0000013277659	Isolona hexaloba (Pierre) Engl & Diels	ANNONACEAE	Louis J.	1382	1937-02-25	Democratic Republic of the Congo
Filtered	Tw33144	BR0000013277666	Isolona hexaloba (Pierre) Engl & Diels	ANNONACEAE	Louis J.	1382	1937-02-25	Democratic Republic of the Congo
Filtered	Tw33242	BR0000013277635	Isolona hexaloba (Pierre) Engl & Diels	ANNONACEAE	Louis J.	1602	1936-04-06	Democratic Republic of the Congo
Filtered	Tw33242	BR0000013277642	Isolona hexaloba (Pierre) Engl & Diels	ANNONACEAE	Louis J.	1602	1936-04-06	Democratic Republic of the Congo
Filtered	Tw33298	BR0000015310736	Isolona hexaloba (Pierre) Engl & Diels	ANNONACEAE	Louis J.	1839	1936-05-08	Democratic Republic of the Congo
Filtered	Tw33298	BR0000015310750	Isolona hexaloba (Pierre) Engl & Diels	ANNONACEAE	Louis J.	1839		Democratic Republic of the Congo
Filtered	Tw33407	BR0000013277611	Isolona hexaloba (Pierre) Engl & Diels	ANNONACEAE	Louis J.	2197	1936-06-07	Democratic Republic of the Congo
Filtered	Tw33407	BR0000013277628	Isolona hexaloba (Pierre) Engl & Diels	ANNONACEAE	Louis J.	2197	1936-06-07	Democratic Republic of the Congo
Filtered	Tw33468	BR0000013277598	Isolona hexaloba (Pierre) Engl & Diels	ANNONACEAE	Louis J.	2401	1936-08-09	Democratic Republic of the Congo
Filtered	Tw33468	BR0000013277604	Isolona hexaloba (Pierre) Engl & Diels	ANNONACEAE	Louis J.	2401	1936-08-09	Democratic Republic of the Congo
Filtered	Tw33509	BR0000015310729	Isolona hexaloba (Pierre) Engl & Diels	ANNONACEAE	Louis J.	2454	1936-08-17	Democratic Republic of the Congo
Filtered	Tw33509	BR0000015310743	Isolona hexaloba (Pierre) Engl & Diels	ANNONACEAE	Louis J.	2454		Democratic Republic of the Congo
Filtered	Tw35001	BR0000013277574	Isolona hexaloba (Pierre) Engl & Diels	ANNONACEAE	Louis J.	3265	1937-02-11	Democratic Republic of the Congo
Filtered	Tw35001	BR0000013277581	Isolona hexaloba (Pierre) Engl & Diels	ANNONACEAE	Louis J.	3265	1937-02-11	Democratic Republic of the Congo
Filtered	Tw35703	BR0000013277550	Isolona hexaloba (Pierre) Engl & Diels	ANNONACEAE	Louis J.	5650	1937-07-26	Democratic Republic of the Congo
Filtered	Tw35703	BR0000013277567	Isolona hexaloba (Pierre) Engl & Diels	ANNONACEAE	Louis J.	5650	1937-07-26	Democratic Republic of the Congo
Filtered	Tw35760	BR0000013277697	Isolona hexaloba (Pierre) Engl & Diels	ANNONACEAE	Louis J.	5814	1937-08-19	Democratic Republic of the Congo
Filtered	Tw35760	BR0000013277703	Isolona hexaloba (Pierre) Engl & Diels	ANNONACEAE	Louis J.	5814	1937-08-19	Democratic Republic of the Congo
Filtered	Tw35804	BR0000013277536	Isolona hexaloba (Pierre) Engl & Diels	ANNONACEAE	Louis J.	5954	1937-09-09	Democratic Republic of the Congo
Filtered	Tw35804	BR0000013277543	Isolona hexaloba (Pierre) Engl & Diels	ANNONACEAE	Louis J.	5954	1937-09-09	Democratic Republic of the Congo
Filtered	Tw35844	BR0000013277512	Isolona hexaloba (Pierre) Engl & Diels	ANNONACEAE	Louis J.	6076	1937-09-16	Democratic Republic of the Congo
Filtered	Tw35844	BR0000013277529	Isolona hexaloba (Pierre) Engl & Diels	ANNONACEAE	Louis J.	6076	1937-09-16	Democratic Republic of the Congo
Filtered	Tw26324	BR0000014043659	Monanthotaxis cauliflora (Chipp) Verdc.	ANNONACEAE	Louis J.	5882	1937-08-29	Democratic Republic of the Congo
Filtered	Tw26324	BR0000014043666	Monanthotaxis cauliflora (Chipp) Verdc.	ANNONACEAE	Louis J.	5882		Democratic Republic of the Congo
Filtered	Tw26327	BR0000013251871	Monanthotaxis diclina (Sprague) Verdc.	ANNONACEAE	Louis J.	12091	1938-10-26	Democratic Republic of the Congo
Filtered	Tw26327	BR0000015313966	Monanthotaxis diclina (Sprague) Verdc.	ANNONACEAE	Louis J.	12091		Democratic Republic of the Congo
Filtered	Tw45091	BR0000015314215	Monanthotaxis ferruginea (Oliv.) Verdc.	ANNONACEAE	Malaisse F.	13581	1985-10-06	Democratic Republic of the Congo
Filtered	Tw26019	BR0000015315564	Monanthotaxis orophila (Boutique) Verdc.	ANNONACEAE	Bouxin G.	1319	1972-02-22	Rwanda
Unfiltered	Tw29748	BR0000015315847	Monanthotaxis parvifolia (Oliv.) Verdc.	ANNONACEAE	Malaisse F.	8621	1975-06-27	Democratic Republic of the Congo
Filtered	Tw28822	BR0000005829279	Monanthotaxis poggei Engl. & Diels	ANNONACEAE	De Saeger H.	120	1935	Democratic Republic of the Congo
Filtered	Tw28822	BR0000015315922	Monanthotaxis poggei Engl. & Diels	ANNONACEAE	De Saeger H.	120		Democratic Republic of the Congo
Filtered	Tw26320	BR0000005832743	Monanthotaxis poggei Engl. & Diels	ANNONACEAE	Louis J.	4372	1937-07-09	Democratic Republic of the Congo
Filtered	Tw26320	BR0000015316035	Monanthotaxis poggei Engl. & Diels	ANNONACEAE	Louis J.	4372		Democratic Republic of the Congo
Filtered	Tw35725	BR0000005833078	Monanthotaxis poggei Engl. & Diels	ANNONACEAE	Louis J.	5704	1937-08-03	Democratic Republic of the Congo
Filtered	Tw35725	BR0000015316042	Monanthotaxis poggei Engl. & Diels	ANNONACEAE	Louis J.	5704		Democratic Republic of the Congo
Filtered	Tw35725	BR0000015316059	Monanthotaxis poggei Engl. & Diels	ANNONACEAE	Louis J.	5704		Democratic Republic of the Congo
Filtered	Tw35725	YBI104554293	Monanthotaxis poggei Engl. & Diels	ANNONACEAE	Louis J.	5704	1937-08-03	Democratic Republic of the Congo
Filtered	Tw38306	BR0000005831067	Monanthotaxis poggei Engl. & Diels	ANNONACEAE	Louis J.	6476	1937-11-02	Democratic Republic of the Congo
Filtered	Tw38306	BR0000015316066	Monanthotaxis poggei Engl. & Diels	ANNONACEAE	Louis J.	6476		Democratic Republic of the Congo
Filtered	Tw38306	YBI179681956	Monanthotaxis poggei Engl. & Diels	ANNONACEAE	Louis J.	6476	1937-11-02	Democratic Republic of the Congo
Filtered	Tw38415	BR0000005833405	Monanthotaxis poggei Engl. & Diels	ANNONACEAE	Louis J.	6828	1937-11-30	Democratic Republic of the Congo
Filtered	Tw38415	BR0000015316073	Monanthotaxis poggei Engl. & Diels	ANNONACEAE	Louis J.	6828		Democratic Republic of the Congo
Filtered	Tw38415	YBI112087738	Monanthotaxis poggei Engl. & Diels	ANNONACEAE	Louis J.	6828	1937-11-30	Democratic Republic of the Congo
Filtered	Tw35492	BR0000013278052	Monanthotaxis schweinfurthii (Engl. & Diels) Verdc. var. seretii (De Wild.) Verdc.	ANNONACEAE	Louis J.	3778	1937-04-26	Democratic Republic of the Congo
Filtered	Tw35492	BR0000013278069	Monanthotaxis schweinfurthii (Engl. & Diels) Verdc. var. seretii (De Wild.) Verdc.	ANNONACEAE	Louis J.	3778	1937-04-26	Democratic Republic of the Congo
Filtered	Tw80	BR0000013278649	Monodora angolensis Welw.	ANNONACEAE	de Briey J.	185		Democratic Republic of the Congo
Filtered	Tw80	BR0000013278656	Monodora angolensis Welw.	ANNONACEAE	de Briey J.	185
Filtered	Tw80	BR0000013278663	Monodora angolensis Welw.	ANNONACEAE	de Briey J.	185
Filtered	Tw10194	BR0000014057335	Monodora angolensis Welw.	ANNONACEAE	Dechamps R.	147	1959-06-18	Democratic Republic of the Congo
Filtered	Tw32584	BR0000013278267	Monodora angolensis Welw.	ANNONACEAE	Donis C.	2331	1949-01-20	Democratic Republic of the Congo
Filtered	Tw26316	BR0000013251901	Monodora angolensis Welw.	ANNONACEAE	Louis J.	2100	1936-05-30	Democratic Republic of the Congo
Filtered	Tw34970	BR0000013251888	Monodora angolensis Welw.	ANNONACEAE	Louis J.	3178	1937-01-27	Democratic Republic of the Congo
Filtered	Tw34970	YBI119970328	Monodora angolensis Welw.	ANNONACEAE	Louis J.	3178	1937-01-27	Democratic Republic of the Congo
Filtered	Tw35757	BR0000013251895	Monodora angolensis Welw.	ANNONACEAE	Louis J.	5808	1937-08-17	Democratic Republic of the Congo
Filtered	Tw61077	BR0000013297459	Monodora angolensis Welw.	ANNONACEAE	Maloti ma Songo J.-M.	49	2010-02-25	Democratic Republic of the Congo
Filtered	Tw41582	BR0000014057069	Monodora angolensis Welw.	ANNONACEAE	Maudoux É.	229	1949-11-28	Democratic Republic of the Congo
Filtered	Tw61088	BR0000013297435	Monodora angolensis Welw.	ANNONACEAE	Mbambi L.N.	27	2010-02-25	Democratic Republic of the Congo
Filtered	Tw34970	BR0000014058684	Monodora crispata Engl.	ANNONACEAE	Louis J.	3178		Democratic Republic of the Congo
Filtered	Tw35757	BR0000014058691	Monodora crispata Engl.	ANNONACEAE	Louis J.	5808		Democratic Republic of the Congo
Filtered	Tw21831	BR0000015300171	Monodora myristica (Gaertn.) Dunal	ANNONACEAE	Bamps P.	2023	1969-02-08	Ivory Coast
Filtered	Tw87	BR0000013278670	Monodora myristica (Gaertn.) Dunal	ANNONACEAE	de Briey J.	14	1911	Democratic Republic of the Congo
Filtered	Tw87	BR0000013278687	Monodora myristica (Gaertn.) Dunal	ANNONACEAE	de Briey J.	14
Filtered	Tw87	BR0000013278694	Monodora myristica (Gaertn.) Dunal	ANNONACEAE	de Briey J.	14
Filtered	Tw33131	BR0000013278021	Monodora myristica (Gaertn.) Dunal	ANNONACEAE	Louis J.	1282	1936-02-17	Democratic Republic of the Congo
Filtered	Tw33131	BR0000013278038	Monodora myristica (Gaertn.) Dunal	ANNONACEAE	Louis J.	1282	1936-02-17	Democratic Republic of the Congo
Filtered	Tw33131	BR0000013278045	Monodora myristica (Gaertn.) Dunal	ANNONACEAE	Louis J.	1282	1936-02-17	Democratic Republic of the Congo
Filtered	Tw33296	BR0000013252038	Monodora myristica (Gaertn.) Dunal	ANNONACEAE	Louis J.	1837	1936-05-08	Democratic Republic of the Congo
Filtered	Tw33296	BR0000015300997	Monodora myristica (Gaertn.) Dunal	ANNONACEAE	Louis J.	1837		Democratic Republic of the Congo
Filtered	Tw33305	BR0000013252045	Monodora myristica (Gaertn.) Dunal	ANNONACEAE	Louis J.	1871	1936-05-11	Democratic Republic of the Congo
Filtered	Tw33593	BR0000013252021	Monodora myristica (Gaertn.) Dunal	ANNONACEAE	Louis J.	3066	1936-12-31	Democratic Republic of the Congo
Filtered	Tw33593	BR0000015301017	Monodora myristica (Gaertn.) Dunal	ANNONACEAE	Louis J.	3066		Democratic Republic of the Congo
Filtered	Tw41574	BR0000015300546	Monodora myristica (Gaertn.) Dunal	ANNONACEAE	Maudoux É.	217	1949-11-22	Democratic Republic of the Congo
Filtered	Tw41126	BR0000015300560	Monodora myristica (Gaertn.) Dunal	ANNONACEAE	Vermoesen F.M.C.	1641	1919-02-22	Democratic Republic of the Congo
Filtered	Tw50818	BR0000009052048	Monodora tenuifolia Benth.	ANNONACEAE	Dansi A.	TW50818	1991-09-24	Benin
Filtered	Tw32596	BR0000013278274	Monodora tenuifolia Benth.	ANNONACEAE	Donis C.	2348	1949-01-24	Democratic Republic of the Congo
Filtered	Tw41586	BR0000015301925	Monodora tenuifolia Benth.	ANNONACEAE	Maudoux É.	234	1949-11-29	Democratic Republic of the Congo
Filtered	Tw22996	BR0000005683864	Neostenanthera gabonensis (Engl. & Diels) Exell	ANNONACEAE	Bamps P.	2046	1969-02-11	Ivory Coast
Filtered	Tw22995	BR0000005684199	Neostenanthera gabonensis (Engl. & Diels) Exell	ANNONACEAE	Bamps P.	2058	1969-02-14	Ivory Coast
Filtered	Tw21853	BR0000005717613	Neostenanthera hamata (Benth.) Exell	ANNONACEAE	Bamps P.	2247	1969-03-21	Ivory Coast
Filtered	Tw26317	BR0000006608422	Neostenanthera myristicifolia (Oliv.) Exell	ANNONACEAE	Louis J.	2110		Democratic Republic of the Congo
Filtered	Tw26317	BR0000006608781	Neostenanthera myristicifolia (Oliv.) Exell	ANNONACEAE	Louis J.	2110	1936-05-31	Democratic Republic of the Congo
Filtered	Tw38778	BR0000005717132	Neostenanthera myristicifolia (Oliv.) Exell	ANNONACEAE	Louis J.	12018	1938-10-24	Democratic Republic of the Congo
Filtered	Tw38778	BR0000005717460	Neostenanthera myristicifolia (Oliv.) Exell	ANNONACEAE	Louis J.	12018	1938-10-24	Democratic Republic of the Congo
Filtered	Tw91	BR0000008803191	Piptostigma fasciculata (De Wild.) Boutique	ANNONACEAE	de Briey J.	66	1911-10-16	Democratic Republic of the Congo
Filtered	Tw91	BR0000008803245	Piptostigma fasciculata (De Wild.) Boutique	ANNONACEAE	de Briey J.	66	1911-10-16	Democratic Republic of the Congo
Filtered	Tw91	BR0000008803252	Piptostigma fasciculata (De Wild.) Boutique	ANNONACEAE	de Briey J.	66	1911-10-16	Democratic Republic of the Congo
Filtered	Tw91	BR6102001349882	Piptostigma fasciculata (De Wild.) Boutique	ANNONACEAE	de Briey J.	66	1911-10-16	Democratic Republic of the Congo
Filtered	Tw49554	BR0000013174934	Piptostigma fasciculata (De Wild.) Boutique	ANNONACEAE	De Namur C.	747	1989-07	Republic of the Congo
Filtered	Tw32567	BR0000013174941	Piptostigma fasciculata (De Wild.) Boutique	ANNONACEAE	Donis C.	2313	1949-01-14	Democratic Republic of the Congo
Filtered	Tw32567	BR6102001940003	Piptostigma fasciculata (De Wild.) Boutique	ANNONACEAE	Donis C.	2313	1949-01-14	Democratic Republic of the Congo
Unfiltered	Tw29809	BR0000008801807	Piptostigma mortehanii De Wild.	ANNONACEAE	Foury P. & Foury	73	1935	Cameroon
Unfiltered	Tw29809	BR0000008803573	Piptostigma mortehanii De Wild.	ANNONACEAE	Foury P. & Foury	73	1935	Cameroon
Unfiltered	Tw29809	BR0000008803900	Piptostigma mortehanii De Wild.	ANNONACEAE	Foury P. & Foury	73	1935	Cameroon
Filtered	Tw21843	BR0000015303721	Polyalthia oliveri Engl.	ANNONACEAE	Bamps P.	2150	1969-02-28	Ivory Coast
Filtered	Tw21843	BR6102000391035	Polyalthia oliveri Engl.	ANNONACEAE	Bamps P.	2150
Filtered	Tw22988	BR0000015303806	Polyalthia oliveri Engl.	ANNONACEAE	Bamps P.	2394	1970-02-03	Ivory Coast
Filtered	Tw44789	BR0000014036194	Polyalthia sp.	ANNONACEAE	Dorr L.J.	3039	1984-04-14	Madagascar
Filtered	Tw1003	BR0000014036439	Polyceratocarpus gossweileri (Exell) Paiva	ANNONACEAE	Ghesquière J.	2753	1936-06-15	Democratic Republic of the Congo
Filtered	Tw1003	BR0000014036446	Polyceratocarpus gossweileri (Exell) Paiva	ANNONACEAE	Ghesquière J.	2753		Democratic Republic of the Congo
Filtered	Tw1003	BR0000014036453	Polyceratocarpus gossweileri (Exell) Paiva	ANNONACEAE	Ghesquière J.	2753		Democratic Republic of the Congo
Filtered	Tw33160	BR0000013251864	Popowia bokoli (De Wild. & T.Durand) Robyns & Ghesq.	ANNONACEAE	Louis J.	1401	1936-03-06	Democratic Republic of the Congo
Filtered	Tw33160	BR0000014043086	Popowia bokoli (De Wild. & T.Durand) Robyns & Ghesq.	ANNONACEAE	Louis J.	1424		Democratic Republic of the Congo
Filtered	Tw33160	BR0000014043093	Popowia bokoli (De Wild. & T.Durand) Robyns & Ghesq.	ANNONACEAE	Louis J.	1424		Democratic Republic of the Congo
Filtered	Tw32586	BR0000013278212	Popowia congensis (Engl. & Diels) Engl. & Diels	ANNONACEAE	Donis C.	2334	1949-01-20	Democratic Republic of the Congo
Filtered	Tw32637	BR0000013278229	Popowia congensis (Engl. & Diels) Engl. & Diels	ANNONACEAE	Donis C.	2410	1949-02-17	Democratic Republic of the Congo
Filtered	Tw33142	BR0000013251857	Popowia lucidula (Oliv.) Engl. & Diels	ANNONACEAE	Louis J.	1374	1937-02-25	Democratic Republic of the Congo
Filtered	Tw33142	BR0000014045691	Popowia lucidula (Oliv.) Engl. & Diels	ANNONACEAE	Louis J.	1374		Democratic Republic of the Congo
Filtered	Tw33241	BR0000013251840	Popowia lucidula (Oliv.) Engl. & Diels	ANNONACEAE	Louis J.	1600	1936-04-06	Democratic Republic of the Congo
Filtered	Tw33241	BR0000014045707	Popowia lucidula (Oliv.) Engl. & Diels	ANNONACEAE	Louis J.	1600		Democratic Republic of the Congo
Filtered	Tw33454	BR0000013252069	Popowia lucidula (Oliv.) Engl. & Diels	ANNONACEAE	Louis J.	2380	1936-08-04	Democratic Republic of the Congo
Filtered	Tw33454	BR0000014045738	Popowia lucidula (Oliv.) Engl. & Diels	ANNONACEAE	Louis J.	2380		Democratic Republic of the Congo
Filtered	Tw42146	BR0000014046148	Popowia oliverana Exell & Mendonça	ANNONACEAE	Toussaint L.	120	1948-01-05	Democratic Republic of the Congo
Filtered	Tw41491	BR0000014046469	Popowia sp.	ANNONACEAE	Wagemans J.	1761	1957-09-04	Democratic Republic of the Congo
Filtered	Tw44506	BR0000014046728	Sphaerocoryne gracilis (Engl. & Diels) Verdc. subsp. engleriana (Exell & Mendonça) Verdc.	ANNONACEAE	Malaisse F.	13186	1982-09-21	Democratic Republic of the Congo
Filtered	Tw38737	BR0000014046902	Sphaerocoryne gracilis (Engl. & Diels) Verdc. subsp. gracilis	ANNONACEAE	Malaisse F.	10045	1979-11-26	Democratic Republic of the Congo
Filtered	Tw27917	BR0000014048197	Uvaria angolensis Welw. ex Oliv.	ANNONACEAE	Malaisse F.	7818	1974-06-25	Democratic Republic of the Congo
Filtered	Tw27917	BR0000014048203	Uvaria angolensis Welw. ex Oliv.	ANNONACEAE	Malaisse F.	7818	1974-06-25	Democratic Republic of the Congo
Filtered	Tw32603	BR0000005830329	Uvaria cabrae De Wild.	ANNONACEAE	Donis C.	2355	1949-01-26	Democratic Republic of the Congo
Filtered	Tw32603	LUKI27095516	Uvaria cabrae De Wild.	ANNONACEAE	Donis C.	2355	1949-01-26	Democratic Republic of the Congo
Filtered	Tw42142	BR0000005830657	Uvaria cabrae De Wild.	ANNONACEAE	Toussaint L.	103	1947-12-16	Democratic Republic of the Congo
Filtered	Tw35637	BR0000013252052	Uvaria mocoli De Wild. & T.Durand	ANNONACEAE	Louis J.	4101	1937-06-08	Democratic Republic of the Congo
Filtered	Tw35637	BR0000014053160	Uvaria mocoli De Wild. & T.Durand	ANNONACEAE	Louis J.	4101	1937-06-08	Democratic Republic of the Congo
Filtered	Tw35637	BR0000014053177	Uvaria mocoli De Wild. & T.Durand	ANNONACEAE	Louis J.	4101		Democratic Republic of the Congo
Filtered	Tw35637	BR0000014053184	Uvaria mocoli De Wild. & T.Durand	ANNONACEAE	Louis J.	4101		Democratic Republic of the Congo
Filtered	Tw33806	BR0000013251925	Uvaria mocoli De Wild. & T.Durand	ANNONACEAE	Louis J.	4285	1937-06-29	Democratic Republic of the Congo
Filtered	Tw33806	BR0000014053207	Uvaria mocoli De Wild. & T.Durand	ANNONACEAE	Louis J.	4285		Democratic Republic of the Congo
Filtered	Tw35714	BR0000013251918	Uvaria mocoli De Wild. & T.Durand	ANNONACEAE	Louis J.	5681	1937-06-29	Democratic Republic of the Congo
Filtered	Tw35714	BR0000014053214	Uvaria mocoli De Wild. & T.Durand	ANNONACEAE	Louis J.	5681		Democratic Republic of the Congo
Filtered	Tw33285	BR0000005831364	Uvaria muricata Pierre ex Engl. & Diels var. suaveolens (Louis ex Boutique) Le Thomas	ANNONACEAE	Louis J.	1808	1936-05-05	Democratic Republic of the Congo
Filtered	Tw33285	BR0000013252120	Uvaria muricata Pierre ex Engl. & Diels var. suaveolens (Louis ex Boutique) Le Thomas	ANNONACEAE	Louis J.	1808		Democratic Republic of the Congo
Filtered	Tw34902	BR0000005830312	Uvaria pulchra Louis ex Boutique	ANNONACEAE	Louis J.	2930	1936-12-07	Democratic Republic of the Congo
Filtered	Tw34902	BR0000014054112	Uvaria pulchra Louis ex Boutique	ANNONACEAE	Louis J.	2930		Democratic Republic of the Congo
Filtered	Tw34902	BR0000014054129	Uvaria pulchra Louis ex Boutique	ANNONACEAE	Louis J.	2930		Democratic Republic of the Congo
Filtered	Tw35603	BR0000009887787	Uvaria pulchra Louis ex Boutique	ANNONACEAE	Louis J.	4039	1937-06-02	Democratic Republic of the Congo
Filtered	Tw35603	BR0000009888111	Uvaria pulchra Louis ex Boutique	ANNONACEAE	Louis J.	4039		Democratic Republic of the Congo
Filtered	Tw35604	BR0000009887138	Uvaria pulchra Louis ex Boutique	ANNONACEAE	Louis J.	4040	1937-06-02	Democratic Republic of the Congo
Filtered	Tw35604	BR0000009888159	Uvaria pulchra Louis ex Boutique	ANNONACEAE	Louis J.	4040	1937-06-02	Democratic Republic of the Congo
Filtered	Tw32516	BR0000013278205	Uvaria scabrida Oliv.	ANNONACEAE	Donis C.	2228	1948-12-09	Democratic Republic of the Congo
Filtered	Tw42143	BR0000014054594	Uvaria scabrida Oliv.	ANNONACEAE	Toussaint L.	104	1947-12-26	Democratic Republic of the Congo
Filtered	Tw29726	BR0000014035142	Uvariastrum hexaloboides (R.E.Fr.) R.E.Fr.	ANNONACEAE	Malaisse F.	8615	1975-05-16	Democratic Republic of the Congo
Filtered	Tw40381	BR0000014589102	Uvariopsis congolana (De Wild.) R.E.Fr.	ANNONACEAE	Dechamps R.	8083	1980-11	Democratic Republic of the Congo
Filtered	Tw34919	BR0000013252144	Uvariopsis congolana (De Wild.) R.E.Fr.	ANNONACEAE	Louis J.	2953	1936-12-11	Democratic Republic of the Congo
Filtered	Tw34919	BR0000014589294	Uvariopsis congolana (De Wild.) R.E.Fr.	ANNONACEAE	Louis J.	2953		Democratic Republic of the Congo
Filtered	Tw26319	BR0000013252137	Uvariopsis congolana (De Wild.) R.E.Fr.	ANNONACEAE	Louis J.	3623	1937-03-17	Democratic Republic of the Congo
Filtered	Tw26319	BR0000014589300	Uvariopsis congolana (De Wild.) R.E.Fr.	ANNONACEAE	Louis J.	3623		Democratic Republic of the Congo
Filtered	Tw35737	BR0000009862227	Uvariopsis congolana (De Wild.) R.E.Fr.	ANNONACEAE	Louis J.	5734		Democratic Republic of the Congo
Filtered	Tw35737	BR0000009888142	Uvariopsis congolana (De Wild.) R.E.Fr.	ANNONACEAE	Louis J.	5734	1937-08-09	Democratic Republic of the Congo
Filtered	Tw35769	BR0000009887121	Uvariopsis congolana (De Wild.) R.E.Fr.	ANNONACEAE	Louis J.	5851		Democratic Republic of the Congo
Filtered	Tw35769	BR0000009887459	Uvariopsis congolana (De Wild.) R.E.Fr.	ANNONACEAE	Louis J.	5851	1937-08-24	Democratic Republic of the Congo
Filtered	Tw38374	BR0000013252090	Uvariopsis congolana (De Wild.) R.E.Fr.	ANNONACEAE	Louis J.	6683	1937-11-21	Democratic Republic of the Congo
Filtered	Tw38374	BR0000014589317	Uvariopsis congolana (De Wild.) R.E.Fr.	ANNONACEAE	Louis J.	6683		Democratic Republic of the Congo
Filtered	Tw38475	BR0000009861893	Uvariopsis congolana (De Wild.) R.E.Fr.	ANNONACEAE	Louis J.	7241		Democratic Republic of the Congo
Filtered	Tw38475	BR0000009868793	Uvariopsis congolana (De Wild.) R.E.Fr.	ANNONACEAE	Louis J.	7241	1937-12-27	Democratic Republic of the Congo
Filtered	Tw13192	BR0000014589409	Uvariopsis dioica (Diels) Robyns & Ghesq.	ANNONACEAE	Letouzey R.	4219		Cameroon
Filtered	Tw13192	BR0000014589461	Uvariopsis dioica (Diels) Robyns & Ghesq.	ANNONACEAE	Letouzey R.	4219	1962-02-13	Cameroon
Filtered	Tw33765	BR0000005832996	Uvariopsis solheidii (De Wild.) Robyns & Ghesq.	ANNONACEAE	Louis J.	4192	1937-06-19	Democratic Republic of the Congo
Filtered	Tw33765	BR0000014589621	Uvariopsis solheidii (De Wild.) Robyns & Ghesq.	ANNONACEAE	Louis J.	4192		Democratic Republic of the Congo
Filtered	Tw33847	BR0000005830985	Uvariopsis solheidii (De Wild.) Robyns & Ghesq.	ANNONACEAE	Louis J.	4366	1937-07-09	Democratic Republic of the Congo
Filtered	Tw33847	BR0000014589638	Uvariopsis solheidii (De Wild.) Robyns & Ghesq.	ANNONACEAE	Louis J.	4366		Democratic Republic of the Congo
Filtered	Tw38536	BR0000005833290	Uvariopsis solheidii (De Wild.) Robyns & Ghesq.	ANNONACEAE	Louis J.	14521	1939-04-08	Democratic Republic of the Congo
Filtered	Tw38536	BR0000013278076	Uvariopsis solheidii (De Wild.) Robyns & Ghesq.	ANNONACEAE	Louis J.	14521	1939-04-08	Democratic Republic of the Congo
Filtered	Tw33299	BR0000013252113	Xylopia acutiflora (Dunal) A.Rich.	ANNONACEAE	Louis J.	1842		Democratic Republic of the Congo
Filtered	Tw33586	BR0000013252083	Xylopia acutiflora (Dunal) A.Rich.	ANNONACEAE	Louis J.	3049	1936-12-31	Democratic Republic of the Congo
Filtered	Tw33586	BR0000014581472	Xylopia acutiflora (Dunal) A.Rich.	ANNONACEAE	Louis J.	3049		Democratic Republic of the Congo
Filtered	Tw35050	BR0000013252076	Xylopia acutiflora (Dunal) A.Rich.	ANNONACEAE	Louis J.	3342	1937-02-25	Democratic Republic of the Congo
Filtered	Tw170	BR0000013278748	Xylopia aethiopica (Dunal) A.Rich.	ANNONACEAE	de Briey J.	155	1911	Democratic Republic of the Congo
Filtered	Tw170	BR0000013278755	Xylopia aethiopica (Dunal) A.Rich.	ANNONACEAE	de Briey J.	155		Democratic Republic of the Congo
Filtered	Tw170	BR0000013278762	Xylopia aethiopica (Dunal) A.Rich.	ANNONACEAE	de Briey J.	155		Democratic Republic of the Congo
Filtered	Tw32214	BR0000013278199	Xylopia aethiopica (Dunal) A.Rich.	ANNONACEAE	Donis C.	1401	1945-12-20	Democratic Republic of the Congo
Unfiltered	Tw29812	BR0000014584800	Xylopia aethiopica (Dunal) A.Rich.	ANNONACEAE	Foury	78		Cameroon
Filtered	Tw33011	BR0000013252182	Xylopia aethiopica (Dunal) A.Rich.	ANNONACEAE	Louis J.	853	1935-12-18	Democratic Republic of the Congo
Filtered	Tw33011	BR0000014586439	Xylopia aethiopica (Dunal) A.Rich.	ANNONACEAE	Louis J.	853	1935-12-18	Democratic Republic of the Congo
Filtered	Tw38604	BR0000013252151	Xylopia aethiopica (Dunal) A.Rich.	ANNONACEAE	Louis J.	2147	1936-06-02	Democratic Republic of the Congo
Filtered	Tw38604	BR0000014586446	Xylopia aethiopica (Dunal) A.Rich.	ANNONACEAE	Louis J.	2147		Democratic Republic of the Congo
Filtered	Tw34847	BR0000013252175	Xylopia aethiopica (Dunal) A.Rich.	ANNONACEAE	Louis J.	2848	1936-11-17	Democratic Republic of the Congo
Filtered	Tw34847	BR0000014586453	Xylopia aethiopica (Dunal) A.Rich.	ANNONACEAE	Louis J.	2848		Democratic Republic of the Congo
Filtered	Tw35531	BR0000013252168	Xylopia aethiopica (Dunal) A.Rich.	ANNONACEAE	Louis J.	3877	1937-05-17	Democratic Republic of the Congo
Filtered	Tw35531	BR0000014586460	Xylopia aethiopica (Dunal) A.Rich.	ANNONACEAE	Louis J.	3877		Democratic Republic of the Congo
Filtered	Tw35580	BR0000013252199	Xylopia aethiopica (Dunal) A.Rich.	ANNONACEAE	Louis J.	3981	1937-05-27	Democratic Republic of the Congo
Filtered	Tw35580	BR0000014586477	Xylopia aethiopica (Dunal) A.Rich.	ANNONACEAE	Louis J.	3981		Democratic Republic of the Congo
Filtered	Tw61176	BR0000013297398	Xylopia aethiopica (Dunal) A.Rich.	ANNONACEAE	Mbambi L.N.	115	2010-03-09	Democratic Republic of the Congo
Filtered	Tw35473	BR0000013252281	Xylopia aurantiiodora De Wild. & T.Durand	ANNONACEAE	Louis J.	3726	1937-03-21	Democratic Republic of the Congo
Filtered	Tw35473	BR0000014132766	Xylopia aurantiiodora De Wild. & T.Durand	ANNONACEAE	Louis J.	3726		Democratic Republic of the Congo
Filtered	Tw35756	BR0000013252274	Xylopia aurantiiodora De Wild. & T.Durand	ANNONACEAE	Louis J.	5804	1937-08-17	Democratic Republic of the Congo
Filtered	Tw35756	BR0000014132728	Xylopia aurantiiodora De Wild. & T.Durand	ANNONACEAE	Louis J.	5804		Democratic Republic of the Congo
Filtered	Tw35756	BR6102005894746	Xylopia aurantiiodora De Wild. & T.Durand	ANNONACEAE	Louis J.	5804	1937-08-17	Democratic Republic of the Congo
Filtered	Tw44767	BR0000014132575	Xylopia bemarivensis Diels	ANNONACEAE	Dorr L.J. & Koenders L.	3012	1984-04-12	Madagascar
Filtered	Tw784	BR0000014132889	Xylopia cupularis Mildbr.	ANNONACEAE	Corbisier-Baland A.	1511	1932-06-10	Democratic Republic of the Congo
Filtered	Tw784	BR0000014132896	Xylopia cupularis Mildbr.	ANNONACEAE	Corbisier-Baland A.	1511		Democratic Republic of the Congo
Filtered	Tw1295	BR0000013278717	Xylopia cupularis Mildbr.	ANNONACEAE	de Briey J.	211		Democratic Republic of the Congo
Filtered	Tw1295	BR0000013278724	Xylopia cupularis Mildbr.	ANNONACEAE	de Briey J.	211
Filtered	Tw1295	BR0000013278731	Xylopia cupularis Mildbr.	ANNONACEAE	de Briey J.	211
Filtered	Tw1421	BR0000014133053	Xylopia cupularis Mildbr.	ANNONACEAE	Donis C.	395		Democratic Republic of the Congo
Filtered	Tw33463	BR0000013252267	Xylopia cupularis Mildbr.	ANNONACEAE	Louis J.	2393	1936-08-08	Democratic Republic of the Congo
Filtered	Tw33463	BR0000014132995	Xylopia cupularis Mildbr.	ANNONACEAE	Louis J.	2393	1936-08-08	Democratic Republic of the Congo
Filtered	Tw33463	BR0000014133008	Xylopia cupularis Mildbr.	ANNONACEAE	Louis J.	2393		Democratic Republic of the Congo
Filtered	Tw33816	BR0000008824752	Xylopia cupularis Mildbr.	ANNONACEAE	Louis J.	4309		Democratic Republic of the Congo
Filtered	Tw4822	BR0000014132780	Xylopia cupularis Mildbr.	ANNONACEAE	Mahieu J.	50	1955-01-24	Democratic Republic of the Congo
Filtered	Tw4822	YBI196469271	Xylopia cupularis Mildbr.	ANNONACEAE	Mahieu J.	50	1955-01-24	Democratic Republic of the Congo
Filtered	Tw32931	BR0000005832903	Xylopia gilbertii Boutique	ANNONACEAE	Louis J.	733	1935-11-29	Democratic Republic of the Congo
Filtered	Tw32931	BR0000014581229	Xylopia gilbertii Boutique	ANNONACEAE	Louis J.	733		Democratic Republic of the Congo
Filtered	Tw34789	BR0000005833238	Xylopia gilbertii Boutique	ANNONACEAE	Louis J.	2741	1936-10-17	Democratic Republic of the Congo
Filtered	Tw34789	BR0000014581236	Xylopia gilbertii Boutique	ANNONACEAE	Louis J.	2741		Democratic Republic of the Congo
Filtered	Tw35906	BR0000005831173	Xylopia gilbertii Boutique	ANNONACEAE	Louis J.	6324	1937-10-07	Democratic Republic of the Congo
Filtered	Tw35906	BR0000014581243	Xylopia gilbertii Boutique	ANNONACEAE	Louis J.	6324		Democratic Republic of the Congo
Filtered	Tw38400	BR0000008824738	Xylopia gilbertii Boutique	ANNONACEAE	Louis J.	6777		Democratic Republic of the Congo
Filtered	Tw57	BR0000008824790	Xylopia hypolampra Mildbr.	ANNONACEAE	de Briey J.	108		Democratic Republic of the Congo
Filtered	Tw57	BR0000008824806	Xylopia hypolampra Mildbr.	ANNONACEAE	de Briey J.	108	1911-10-09	Democratic Republic of the Congo
Filtered	Tw57	BR0000008824813	Xylopia hypolampra Mildbr.	ANNONACEAE	de Briey J.	108	1911-10-09	Democratic Republic of the Congo
Filtered	Tw57	BR0000008824837	Xylopia hypolampra Mildbr.	ANNONACEAE	de Briey J.	108		Democratic Republic of the Congo
Filtered	Tw57	BR0000008824844	Xylopia hypolampra Mildbr.	ANNONACEAE	de Briey J.	108	1911-10-08	Democratic Republic of the Congo
Filtered	Tw1451	BR0000013278182	Xylopia hypolampra Mildbr.	ANNONACEAE	Donis C.	452		Democratic Republic of the Congo
Filtered	Tw61092	BR0000013297466	Xylopia hypolampra Mildbr.	ANNONACEAE	Mbambi L.N.	31	2010-03-03	Democratic Republic of the Congo
Filtered	Tw3604	BR0000005833481	Xylopia katangensis De Wild.	ANNONACEAE	Louis J.	9374	1938-05-17	Democratic Republic of the Congo
Filtered	Tw3604	BR0000014581878	Xylopia katangensis De Wild.	ANNONACEAE	Louis J.	9374		Democratic Republic of the Congo
Filtered	Tw3604	BR6102005345101	Xylopia katangensis De Wild.	ANNONACEAE	Louis J.	9374	1938-05-17	Democratic Republic of the Congo
Filtered	Tw3604	BR6102005872522	Xylopia katangensis De Wild.	ANNONACEAE	Louis J.	9374	1938-05-17	Democratic Republic of the Congo
Filtered	Tw3604	YBI169419669	Xylopia katangensis De Wild.	ANNONACEAE	Louis J.	9374	1938-05-17	Democratic Republic of the Congo
Unfiltered	Tw8493	BR0000014125348	Xylopia phloiodora Mildbr.	ANNONACEAE	Dechamps R.	119	1959-02-06	Democratic Republic of the Congo
Filtered	Tw32845	BR0000013252229	Xylopia phloiodora Mildbr.	ANNONACEAE	Louis J.	448	1935-10-27	Democratic Republic of the Congo
Filtered	Tw32845	BR0000014129643	Xylopia phloiodora Mildbr.	ANNONACEAE	Louis J.	448		Democratic Republic of the Congo
Filtered	Tw33075	BR0000013252243	Xylopia phloiodora Mildbr.	ANNONACEAE	Louis J.	1007	1936-01-12	Democratic Republic of the Congo
Filtered	Tw33075	BR0000014129629	Xylopia phloiodora Mildbr.	ANNONACEAE	Louis J.	1007		Democratic Republic of the Congo
Filtered	Tw33167	BR0000013252236	Xylopia phloiodora Mildbr.	ANNONACEAE	Louis J.	1434	1936-03-08	Democratic Republic of the Congo
Filtered	Tw33167	BR0000014129636	Xylopia phloiodora Mildbr.	ANNONACEAE	Louis J.	1434		Democratic Republic of the Congo
Filtered	Tw33525	BR0000013252250	Xylopia phloiodora Mildbr.	ANNONACEAE	Louis J.	2477		Democratic Republic of the Congo
Filtered	Tw34806	BR0000013252212	Xylopia phloiodora Mildbr.	ANNONACEAE	Louis J.	2772	1936-10-26	Democratic Republic of the Congo
Filtered	Tw34806	BR0000014129667	Xylopia phloiodora Mildbr.	ANNONACEAE	Louis J.	2772		Democratic Republic of the Congo
Filtered	Tw35539	BR0000013252205	Xylopia phloiodora Mildbr.	ANNONACEAE	Louis J.	3909	1937-05-19	Democratic Republic of the Congo
Filtered	Tw35539	BR0000014129674	Xylopia phloiodora Mildbr.	ANNONACEAE	Louis J.	3909		Democratic Republic of the Congo
Filtered	Tw35539	BR6102006664683	Xylopia phloiodora Mildbr.	ANNONACEAE	Louis J.	3909	1937-05-19	Democratic Republic of the Congo
Filtered	Tw21860	BR0000014129995	Xylopia quintasii Pierre ex Engl. & Diels	ANNONACEAE	Bamps P.	2260	1969-03-26	Ivory Coast
Filtered	Tw28917	BR0000014130755	Xylopia rubescens Oliv.	ANNONACEAE	de Witte G.F.	4121	1948-08-19	Democratic Republic of the Congo
Filtered	Tw41125	BR0000014127519	Xylopia sp.	ANNONACEAE	Vermoesen F.M.C.	1540	1919-02-17	Democratic Republic of the Congo
Filtered	Tw50	BR0000008825421	Xylopia staudtii Engl. & Diels	ANNONACEAE	de Briey J.	219		Democratic Republic of the Congo
Filtered	Tw50	BR0000008825438	Xylopia staudtii Engl. & Diels	ANNONACEAE	de Briey J.	219	1913	Democratic Republic of the Congo
Filtered	Tw50	BR0000008825445	Xylopia staudtii Engl. & Diels	ANNONACEAE	de Briey J.	219		Democratic Republic of the Congo
Filtered	Tw50	BR0000008825506	Xylopia staudtii Engl. & Diels	ANNONACEAE	de Briey J.	219	1913	Democratic Republic of the Congo
Filtered	Tw28376	BR0000014131301	Xylopia tomentosa Exell	ANNONACEAE	Dechamps R., Murta F. & da Silva M.	1324	1974-03-02	Angola
Filtered	Tw28340	BR0000014131318	Xylopia tomentosa Exell	ANNONACEAE	Dechamps R., Murta F. & da Silva M.	1325	1974-03-02	Angola
Filtered	Tw28603	BR0000014131325	Xylopia tomentosa Exell	ANNONACEAE	Dechamps R., Murta F. & da Silva M.	1330	1974-03-02	Angola
Filtered	Tw32415	BR0000013278175	Xylopia toussaintii Boutique	ANNONACEAE	Donis C.	2065	1948-10-18	Democratic Republic of the Congo
Filtered	Tw57442	BR0000013281069	Xylopia wilwerthii Wild. & T.Durand	ANNONACEAE	Beeckman H. & Toirambe B.	27	2004-11-24	Democratic Republic of the Congo
Filtered	Tw32601	BR0000013278168	Xylopia wilwerthii Wild. & T.Durand	ANNONACEAE	Donis C.	2353	1949-01-26	Democratic Republic of the Congo
Filtered	Tw32601	LUKI38128989	Xylopia wilwerthii Wild. & T.Durand	ANNONACEAE	Donis C.	2353	1949-01-26	Democratic Republic of the Congo
Filtered	Tw61076	BR0000013297411	Xylopia wilwerthii Wild. & T.Durand	ANNONACEAE	Maloti ma Songo J.-M.	48	2010-02-25	Democratic Republic of the Congo
Filtered	Tw42944	BR0000015341945	Aphloia theiformis (Vahl) Benn.	APHLOIACEAE	Doutrelepont Hugues	1241	1981-08	Union of the Comoros
Filtered	Tw45042	BR0000015341952	Aphloia theiformis (Vahl) Benn.	APHLOIACEAE	Janssens L.	23	1983-10-19	Union of the Comoros
Filtered	Tw31358	BR0000014122873	Acokanthera oppositifolia (Lam.) Codd	APOCYNACEAE	Malaisse F.	9332	1977-07-15	Democratic Republic of the Congo
Filtered	Tw23507	BR0000014123856	Acokanthera schimperi (A.DC.) Schweinf.	APOCYNACEAE	Michelson A.	TMN 1319	1986-11	Rwanda
Filtered	Tw32641	BR0000014120244	Alafia erythrophthalma (K.Schum.) Leeuwenb.	APOCYNACEAE	Donis C.	2414	1949-02-18	Democratic Republic of the Congo
Filtered	Tw33052	BR0000013277772	Alafia erythrophthalma (K.Schum.) Leeuwenb.	APOCYNACEAE	Louis J.	915	1935-12-31	Democratic Republic of the Congo
Filtered	Tw33052	BR0000013277789	Alafia erythrophthalma (K.Schum.) Leeuwenb.	APOCYNACEAE	Louis J.	915	1935-12-31
Filtered	Tw32333	BR0000013278243	Alafia lucida Stapf	APOCYNACEAE	Donis C.	1935	1948-07-24	Democratic Republic of the Congo
Filtered	Tw32912	BR0000013251468	Alafia lucida Stapf	APOCYNACEAE	Louis J.	687	1935-11-23	Democratic Republic of the Congo
Filtered	Tw32912	BR0000014121944	Alafia lucida Stapf	APOCYNACEAE	Louis J.	687		Democratic Republic of the Congo
Filtered	Tw32971	BR0000013251451	Alafia lucida Stapf	APOCYNACEAE	Louis J.	796	1935-12-10	Democratic Republic of the Congo
Filtered	Tw32971	BR0000014121951	Alafia lucida Stapf	APOCYNACEAE	Louis J.	796		Democratic Republic of the Congo
Filtered	Tw33099	BR0000013251444	Alafia lucida Stapf	APOCYNACEAE	Louis J.	1158	1936-01-27	Democratic Republic of the Congo
Filtered	Tw33099	BR0000014121968	Alafia lucida Stapf	APOCYNACEAE	Louis J.	1158		Democratic Republic of the Congo
Filtered	Tw33099	BR0000014121975	Alafia lucida Stapf	APOCYNACEAE	Louis J.	1158		Democratic Republic of the Congo
Filtered	Tw33150	BR0000013251437	Alafia lucida Stapf	APOCYNACEAE	Louis J.	1405	1936-03-02	Democratic Republic of the Congo
Filtered	Tw33150	BR0000014122002	Alafia lucida Stapf	APOCYNACEAE	Louis J.	1405		Democratic Republic of the Congo
Filtered	Tw33466	BR0000013251420	Alafia lucida Stapf	APOCYNACEAE	Louis J.	2396	1936-08-08	Democratic Republic of the Congo
Filtered	Tw33466	BR0000014122019	Alafia lucida Stapf	APOCYNACEAE	Louis J.	2396		Democratic Republic of the Congo
Filtered	Tw33520	BR0000013251413	Alafia lucida Stapf	APOCYNACEAE	Louis J.	2466	1936-08-19	Democratic Republic of the Congo
Filtered	Tw33520	BR0000014122026	Alafia lucida Stapf	APOCYNACEAE	Louis J.	2466		Democratic Republic of the Congo
Filtered	Tw33578	BR0000013251406	Alafia lucida Stapf	APOCYNACEAE	Louis J.	2598	1936-09-12	Democratic Republic of the Congo
Filtered	Tw33578	BR0000014122033	Alafia lucida Stapf	APOCYNACEAE	Louis J.	2598		Democratic Republic of the Congo
Filtered	Tw34784	BR0000013251536	Alafia lucida Stapf	APOCYNACEAE	Louis J.	2734	1936-10-15	Democratic Republic of the Congo
Filtered	Tw34784	BR0000014122040	Alafia lucida Stapf	APOCYNACEAE	Louis J.	2734		Democratic Republic of the Congo
Filtered	Tw33606	BR0000013251543	Alafia lucida Stapf	APOCYNACEAE	Louis J.	3087	1937-01-04	Democratic Republic of the Congo
Filtered	Tw33606	BR0000014122057	Alafia lucida Stapf	APOCYNACEAE	Louis J.	3087		Democratic Republic of the Congo
Filtered	Tw35055	BR0000013251529	Alafia lucida Stapf	APOCYNACEAE	Louis J.	3361	1937-02-26	Democratic Republic of the Congo
Filtered	Tw35055	BR0000014122064	Alafia lucida Stapf	APOCYNACEAE	Louis J.	3361		Democratic Republic of the Congo
Filtered	Tw35524	BR0000013251512	Alafia lucida Stapf	APOCYNACEAE	Louis J.	3866	1937-05-16	Democratic Republic of the Congo
Filtered	Tw35524	BR0000014122071	Alafia lucida Stapf	APOCYNACEAE	Louis J.	3866		Democratic Republic of the Congo
Filtered	Tw35596	BR0000013251505	Alafia lucida Stapf	APOCYNACEAE	Louis J.	4023	1937-05-31	Democratic Republic of the Congo
Filtered	Tw35596	BR0000014122088	Alafia lucida Stapf	APOCYNACEAE	Louis J.	4023		Democratic Republic of the Congo
Filtered	Tw33854	BR0000013251499	Alafia lucida Stapf	APOCYNACEAE	Louis J.	4374	1937-07-09	Democratic Republic of the Congo
Filtered	Tw33854	BR0000014122118	Alafia lucida Stapf	APOCYNACEAE	Louis J.	4374		Democratic Republic of the Congo
Filtered	Tw35889	BR0000013251475	Alafia lucida Stapf	APOCYNACEAE	Louis J.	6220	1937-09-30	Democratic Republic of the Congo
Filtered	Tw35889	BR0000014122149	Alafia lucida Stapf	APOCYNACEAE	Louis J.	6220		Democratic Republic of the Congo
Filtered	Tw41354	BR0000013278861	Alafia lucida Stapf	APOCYNACEAE	Wagemans J.	2389	1959-06-05	Democratic Republic of the Congo
Filtered	Tw41289	BR0000013278854	Alafia lucida Stapf	APOCYNACEAE	Wagemans J.	2416	1959-06-05	Democratic Republic of the Congo
Filtered	Tw33083	BR0000013252335	Alafia multiflora (Stapf) Stapf	APOCYNACEAE	Louis J.	1062	1936-01-20	Democratic Republic of the Congo
Filtered	Tw33083	BR0000014701665	Alafia multiflora (Stapf) Stapf	APOCYNACEAE	Louis J.	1062		Democratic Republic of the Congo
Filtered	Tw32852	BR0000013252359	Alafia schumannii Stapf	APOCYNACEAE	Louis J.	473	1935-10-28	Democratic Republic of the Congo
Filtered	Tw32852	BR0000014702440	Alafia schumannii Stapf	APOCYNACEAE	Louis J.	473		Democratic Republic of the Congo
Filtered	Tw34993	BR0000013252342	Alafia schumannii Stapf	APOCYNACEAE	Louis J.	3229	1937-02-06	Democratic Republic of the Congo
Filtered	Tw34993	BR0000014702594	Alafia schumannii Stapf	APOCYNACEAE	Louis J.	3229		Democratic Republic of the Congo
Filtered	Tw38427	BR0000013252328	Alafia schumannii Stapf	APOCYNACEAE	Louis J.	6867	1937-12-03	Democratic Republic of the Congo
Filtered	Tw38427	BR0000014701993	Alafia schumannii Stapf	APOCYNACEAE	Louis J.	6867		Democratic Republic of the Congo
Filtered	Tw46565	BR0000014702549	Alafia zambesiaca Kupicha	APOCYNACEAE	Malaisse F.	10010	1979-10-18	Democratic Republic of the Congo
Filtered	Tw46565	BR0000014702556	Alafia zambesiaca Kupicha	APOCYNACEAE	Malaisse F.	10010	1979-10-18	Democratic Republic of the Congo
Filtered	Tw64741	BR0000013297695	Alstonia boonei De Wild.	APOCYNACEAE	Angoboy B.		2013-03-13	Democratic Republic of the Congo
Filtered	Tw24320	BR0000018712599	Alstonia boonei De Wild.	APOCYNACEAE	Carrington J.F.	506	1971-09	Democratic Republic of the Congo
Filtered	Tw64	BR0000014704673	Alstonia boonei De Wild.	APOCYNACEAE	de Briey J.	17		Democratic Republic of the Congo
Filtered	Tw64	BR0000014704680	Alstonia boonei De Wild.	APOCYNACEAE	de Briey J.	17		Democratic Republic of the Congo
Filtered	Tw64	BR0000018712636	Alstonia boonei De Wild.	APOCYNACEAE	de Briey J.	17		Democratic Republic of the Congo
Unfiltered	Tw41526	BR0000014704772	Alstonia boonei De Wild.	APOCYNACEAE	Delvaux J.	626	1957-05-05	Democratic Republic of the Congo
Filtered	Tw33589	BR0000013252588	Alstonia boonei De Wild.	APOCYNACEAE	Louis J.	3057	1936-12-31	Democratic Republic of the Congo
Filtered	Tw33589	BR0000014704192	Alstonia boonei De Wild.	APOCYNACEAE	Louis J.	3057		Democratic Republic of the Congo
Filtered	Tw1168	BR0000013252571	Alstonia boonei De Wild.	APOCYNACEAE	Louis J.	3127	1937-01-18	Democratic Republic of the Congo
Filtered	Tw1168	BR0000014704185	Alstonia boonei De Wild.	APOCYNACEAE	Louis J.	3127		Democratic Republic of the Congo
Filtered	Tw1147	BR0000013252564	Alstonia boonei De Wild.	APOCYNACEAE	Louis J.	6206	1937-09-29	Democratic Republic of the Congo
Filtered	Tw1147	BR0000014704178	Alstonia boonei De Wild.	APOCYNACEAE	Louis J.	6206		Democratic Republic of the Congo
Filtered	Tw51756	BR0000009260450	Alstonia boonei De Wild.	APOCYNACEAE	Soforma-Mayombe	51756	1993-03-15	Democratic Republic of the Congo
Filtered	Tw8487	BR0000014721724	Alstonia congensis Engl.	APOCYNACEAE	Dechamps R.	110		Democratic Republic of the Congo
Filtered	Tw8487	BR0000014721731	Alstonia congensis Engl.	APOCYNACEAE	Dechamps R.	110	1959-02-18	Democratic Republic of the Congo
Filtered	Tw10161	BR0000014721700	Alstonia congensis Engl.	APOCYNACEAE	Dechamps R.	221		Democratic Republic of the Congo
Filtered	Tw10161	BR0000014721717	Alstonia congensis Engl.	APOCYNACEAE	Dechamps R.	221	1960-01-11	Democratic Republic of the Congo
Filtered	Tw1470	BR0000013278397	Alstonia congensis Engl.	APOCYNACEAE	Donis C.	445		Democratic Republic of the Congo
Filtered	Tw422	BR0000014721489	Alstonia congensis Engl.	APOCYNACEAE	Ghesquière J.	771	1927-12-21	Democratic Republic of the Congo
Filtered	Tw422	BR0000014721496	Alstonia congensis Engl.	APOCYNACEAE	Ghesquière J.	771		Democratic Republic of the Congo
Filtered	Tw61196	BR0000013297404	Alstonia congensis Engl.	APOCYNACEAE	Mbambi L.N.	135	2010-03-17	Democratic Republic of the Congo
Filtered	Tw35143	BR0000014705090	Ancylobotrys amoena Hua	APOCYNACEAE	Malaisse F.	9718	1979-03-05	Democratic Republic of the Congo
Filtered	Tw36107	BR0000014705076	Ancylobotrys amoena Hua	APOCYNACEAE	Malaisse F.	9815	1979-06-19	Democratic Republic of the Congo
Filtered	Tw36107	BR0000014705083	Ancylobotrys amoena Hua	APOCYNACEAE	Malaisse F.	9815	1979-06-19	Democratic Republic of the Congo
Filtered	Tw33326	BR0000014723131	Ancylobotrys robusta Pierre	APOCYNACEAE	Louis J.	1933		Democratic Republic of the Congo
Filtered	Tw33326	BR0000014723148	Ancylobotrys robusta Pierre	APOCYNACEAE	Louis J.	1933	1936-05-17	Democratic Republic of the Congo
Filtered	Tw34732	BR0000013274757	Ancylobotrys robusta Pierre	APOCYNACEAE	Louis J.	2637	1936-09-22	Democratic Republic of the Congo
Filtered	Tw34732	BR0000013274764	Ancylobotrys robusta Pierre	APOCYNACEAE	Louis J.	2637	1936-09-22	Democratic Republic of the Congo
Filtered	Tw34886	BR0000013274771	Ancylobotrys robusta Pierre	APOCYNACEAE	Louis J.	2913	1936-12-03	Democratic Republic of the Congo
Filtered	Tw34886	BR0000013274788	Ancylobotrys robusta Pierre	APOCYNACEAE	Louis J.	2913	1936-12-03	Democratic Republic of the Congo
Filtered	Tw35500	BR0000013274795	Ancylobotrys robusta Pierre	APOCYNACEAE	Louis J.	3790	1937-04-28	Democratic Republic of the Congo
Filtered	Tw35500	BR0000013274801	Ancylobotrys robusta Pierre	APOCYNACEAE	Louis J.	3790	1937-04-28	Democratic Republic of the Congo
Filtered	Tw35720	BR0000013274818	Ancylobotrys robusta Pierre	APOCYNACEAE	Louis J.	5689	1937-08-02	Democratic Republic of the Congo
Filtered	Tw35720	BR0000013274825	Ancylobotrys robusta Pierre	APOCYNACEAE	Louis J.	5689	1937-08-02	Democratic Republic of the Congo
Filtered	Tw32395	BR0000013278908	Ancylobotrys scandens (Schumach. & Thonn.) Pichon	APOCYNACEAE	Donis C.	2034	1948-10-06	Democratic Republic of the Congo
Filtered	Tw32527	BR0000013279073	Baissea axillaris (Benth.) Hua	APOCYNACEAE	Donis C.	2264	1948-12-30	Democratic Republic of the Congo
Filtered	Tw32671	BR0000013279080	Baissea axillaris (Benth.) Hua	APOCYNACEAE	Donis C.	2452	1949-03-09	Democratic Republic of the Congo
Filtered	Tw33528	BR0000014724930	Baissea axillaris (Benth.) Hua	APOCYNACEAE	Louis J.	2481	1936-08-21	Democratic Republic of the Congo
Filtered	Tw33528	BR0000014724961	Baissea axillaris (Benth.) Hua	APOCYNACEAE	Louis J.	2481		Democratic Republic of the Congo
Filtered	Tw35912	BR0000013252458	Baissea axillaris (Benth.) Hua	APOCYNACEAE	Louis J.	7620	1938-01-23	Democratic Republic of the Congo
Filtered	Tw35912	BR0000014724732	Baissea axillaris (Benth.) Hua	APOCYNACEAE	Louis J.	7620		Democratic Republic of the Congo
Filtered	Tw41368	BR0000013278885	Baissea axillaris (Benth.) Hua	APOCYNACEAE	Wagemans J.	2403	1959-06-05	Democratic Republic of the Congo
Filtered	Tw33716	BR0000014709944	Baissea campanulata (K.Schum.) de Kruif	APOCYNACEAE	Louis J.	3668		Democratic Republic of the Congo
Unfiltered	Tw33435	BR0000013275341	Baissea gracillima (K.Schum.) Hua	APOCYNACEAE	Louis J.	2332	1936-07-08	Democratic Republic of the Congo
Unfiltered	Tw33435	BR0000014710841	Baissea gracillima (K.Schum.) Hua	APOCYNACEAE	Louis J.	2332		Democratic Republic of the Congo
Filtered	Tw42160	BR0000014707902	Baissea leonensis Benth.	APOCYNACEAE	Toussaint L.	333	1948-04-17	Democratic Republic of the Congo
Filtered	Tw32640	BR0000013279059	Baissea multiflora A.DC.	APOCYNACEAE	Donis C.	2413	1949-02-18	Democratic Republic of the Congo
Filtered	Tw32645	BR0000013279066	Baissea multiflora A.DC.	APOCYNACEAE	Donis C.	2419	1949-02-23	Democratic Republic of the Congo
Filtered	Tw33716	BR0000014717949	Baissea multiflora A.DC.	APOCYNACEAE	Louis J.	3668	1937-03-20	Democratic Republic of the Congo
Filtered	Tw33036	BR0000013277758	Baissea subrufa Stapf	APOCYNACEAE	Louis J.	895	1935-12-27	Democratic Republic of the Congo
Filtered	Tw33036	BR0000013277765	Baissea subrufa Stapf	APOCYNACEAE	Louis J.	895	1935-12-27	Democratic Republic of the Congo
Filtered	Tw33393	BR0000014725548	Baissea subrufa Stapf	APOCYNACEAE	Louis J.	2166		Democratic Republic of the Congo
Filtered	Tw33393	BR0000014725715	Baissea subrufa Stapf	APOCYNACEAE	Louis J.	2166	1936-06-04	Democratic Republic of the Congo
Filtered	Tw33570	BR0000013277734	Baissea subrufa Stapf	APOCYNACEAE	Louis J.	2569	1936-09-08	Democratic Republic of the Congo
Filtered	Tw33570	BR0000013277741	Baissea subrufa Stapf	APOCYNACEAE	Louis J.	2569	1936-09-08	Democratic Republic of the Congo
Filtered	Tw33132	BR0000013252434	Callichilia bequaertii De Wild.	APOCYNACEAE	Louis J.	1284	1936-02-17	Democratic Republic of the Congo
Filtered	Tw33236	BR0000013252427	Callichilia bequaertii De Wild.	APOCYNACEAE	Louis J.	1571	1936-04-01	Democratic Republic of the Congo
Filtered	Tw33236	BR0000014718991	Callichilia bequaertii De Wild.	APOCYNACEAE	Louis J.	1571		Democratic Republic of the Congo
Filtered	Tw38603	BR0000013252410	Callichilia bequaertii De Wild.	APOCYNACEAE	Louis J.	2146	1936-06-02	Democratic Republic of the Congo
Filtered	Tw38603	BR0000014718984	Callichilia bequaertii De Wild.	APOCYNACEAE	Louis J.	2146		Democratic Republic of the Congo
Filtered	Tw34829	BR0000013252403	Callichilia bequaertii De Wild.	APOCYNACEAE	Louis J.	2817	1936-11-08	Democratic Republic of the Congo
Filtered	Tw34829	BR0000014718977	Callichilia bequaertii De Wild.	APOCYNACEAE	Louis J.	2817		Democratic Republic of the Congo
Filtered	Tw38505	BR0000013252397	Callichilia bequaertii De Wild.	APOCYNACEAE	Louis J.	7496	1938-01-13	Democratic Republic of the Congo
Filtered	Tw38505	BR0000014718960	Callichilia bequaertii De Wild.	APOCYNACEAE	Louis J.	7496		Democratic Republic of the Congo
Filtered	Tw49233	BR0000014715259	Calocrater preussii K.Schum.	APOCYNACEAE	Dechamps R.	13179	1989-06-29	Republic of the Congo
Filtered	Tw50933	BR0000015159823	Carissa spinarum L.	APOCYNACEAE	Dechamps R.	11552	1991-11-11	Uganda
Filtered	Tw51014	BR0000015159946	Carissa spinarum L.	APOCYNACEAE	Dechamps R.	11626	1991-11-21	Uganda
Filtered	Tw28415	BR0000014153570	Carissa spinarum L.	APOCYNACEAE	Dechamps R., Murta F. & da Silva M.	1068	1974-02-16	Angola
Filtered	Tw28431	BR0000014153600	Carissa spinarum L.	APOCYNACEAE	Dechamps R., Murta F. & da Silva M.	1187	1974-02-21	Angola
Filtered	Tw47288	BR0000015159625	Carissa spinarum L.	APOCYNACEAE	Malaisse F.	14006	1986-10-05	Democratic Republic of the Congo
Filtered	Tw49111	BR0000014247064	Cascabela thevetia (L.) Lippold	APOCYNACEAE	Dechamps R.	H.:13092	1989-06-22	Republic of the Congo
Filtered	Tw23687	BR0000014248986	Cascabela thevetia (L.) Lippold	APOCYNACEAE	Malaisse F.	6677	1970-10-24	Democratic Republic of the Congo
Filtered	Tw33164	BR0000012438693	Clitandra cymulosa Benth.	APOCYNACEAE	Louis J.	1431	1936-03-07	Democratic Republic of the Congo
Filtered	Tw33164	BR0000014251054	Clitandra cymulosa Benth.	APOCYNACEAE	Louis J.	1431		Democratic Republic of the Congo
Filtered	Tw35686	BR0000012438556	Clitandra cymulosa Benth.	APOCYNACEAE	Louis J.	5605	1937-07-19	Democratic Republic of the Congo
Filtered	Tw38459	BR0000012439027	Clitandra cymulosa Benth.	APOCYNACEAE	Louis J.	7159	1937-12-21	Democratic Republic of the Congo
Filtered	Tw38459	BR0000014251153	Clitandra cymulosa Benth.	APOCYNACEAE	Louis J.	7159		Democratic Republic of the Congo
Filtered	Tw42154	BR0000014825835	Clitandra cymulosa Benth.	APOCYNACEAE	Toussaint L.	187	1948-01-27	Democratic Republic of the Congo
Filtered	Tw35768	BR0000013252304	Cyclocotyla congolensis Stapf	APOCYNACEAE	Louis J.	5849	1937-08-24	Democratic Republic of the Congo
Filtered	Tw35768	BR0000014251597	Cyclocotyla congolensis Stapf	APOCYNACEAE	Louis J.	5849		Democratic Republic of the Congo
Filtered	Tw35768	BR6102005741187	Cyclocotyla congolensis Stapf	APOCYNACEAE	Louis J.	5849	1937-08-24	Democratic Republic of the Congo
Filtered	Tw38446	BR0000013252311	Cyclocotyla congolensis Stapf	APOCYNACEAE	Louis J.	7017	1937-12-14	Democratic Republic of the Congo
Filtered	Tw35675	BR0000013262990	Dewevrella cochliostema De Wild.	APOCYNACEAE	Louis J.	5586	1937-07-15	Democratic Republic of the Congo
Filtered	Tw35675	BR0000013267353	Dewevrella cochliostema De Wild.	APOCYNACEAE	Louis J.	5586	1937-07-15	Democratic Republic of the Congo
Filtered	Tw32888	BR0000013252298	Dictyophleba lucida (K.Schum.) Pierre	APOCYNACEAE	Louis J.	574	1935-11-03	Democratic Republic of the Congo
Filtered	Tw32888	BR0000014255502	Dictyophleba lucida (K.Schum.) Pierre	APOCYNACEAE	Louis J.	574		Democratic Republic of the Congo
Filtered	Tw33674	BR0000013252380	Dictyophleba lucida (K.Schum.) Pierre	APOCYNACEAE	Louis J.	3565	1937-04-09	Democratic Republic of the Congo
Filtered	Tw33674	BR0000014255557	Dictyophleba lucida (K.Schum.) Pierre	APOCYNACEAE	Louis J.	3565		Democratic Republic of the Congo
Filtered	Tw35515	BR0000013252373	Dictyophleba lucida (K.Schum.) Pierre	APOCYNACEAE	Louis J.	3851	1937-05-12	Democratic Republic of the Congo
Filtered	Tw35515	BR0000014255540	Dictyophleba lucida (K.Schum.) Pierre	APOCYNACEAE	Louis J.	3851		Democratic Republic of the Congo
Filtered	Tw26838	BR0000014256592	Diplorhynchus condylocarpon (Müll.Arg.) Pichon	APOCYNACEAE	Bamps P., Martins S. & Maia	4132	1973-03-14	Angola
Filtered	Tw28648	BR0000014256677	Diplorhynchus condylocarpon (Müll.Arg.) Pichon	APOCYNACEAE	Dechamps R., Murta F. & da Silva M.	1043	1974-02-15	Angola
Filtered	Tw28193	BR0000014256608	Diplorhynchus condylocarpon (Müll.Arg.) Pichon	APOCYNACEAE	Dechamps R., Murta F. & da Silva M.	1331	1974-03-02	Angola
Filtered	Tw41186	BR0000014257315	Diplorhynchus condylocarpon (Müll.Arg.) Pichon	APOCYNACEAE	Van Meel L.	1172	1947-03-18	Tanzania
Filtered	Tw64751	BR0000013298074	Funtumia africana (Benth.) Stapf	APOCYNACEAE	Angoboy B.		2013-03-08	Democratic Republic of the Congo
Filtered	Tw59	BR0000014264825	Funtumia africana (Benth.) Stapf	APOCYNACEAE	de Briey J.	181		Democratic Republic of the Congo
Filtered	Tw59	BR0000014264894	Funtumia africana (Benth.) Stapf	APOCYNACEAE	de Briey J.	181		Democratic Republic of the Congo
Filtered	Tw59	BR0000014264900	Funtumia africana (Benth.) Stapf	APOCYNACEAE	de Briey J.	181		Democratic Republic of the Congo
Filtered	Tw10212	BR0000014264887	Funtumia africana (Benth.) Stapf	APOCYNACEAE	Dechamps R.	153	1959-06-18	Democratic Republic of the Congo
Filtered	Tw1429	BR0000014264863	Funtumia africana (Benth.) Stapf	APOCYNACEAE	Donis C.	408		Democratic Republic of the Congo
Filtered	Tw32578	BR0000013279042	Funtumia africana (Benth.) Stapf	APOCYNACEAE	Donis C.	2325	1949-01-17	Democratic Republic of the Congo
Filtered	Tw33209	BR0000013275358	Funtumia africana (Benth.) Stapf	APOCYNACEAE	Louis J.	1508	1936-03-22	Democratic Republic of the Congo
Filtered	Tw33209	BR0000013275365	Funtumia africana (Benth.) Stapf	APOCYNACEAE	Louis J.	1508	1936-03-22	Democratic Republic of the Congo
Filtered	Tw33398	BR0000014263644	Funtumia africana (Benth.) Stapf	APOCYNACEAE	Louis J.	2182	1936-06-05	Democratic Republic of the Congo
Filtered	Tw33398	BR0000014263651	Funtumia africana (Benth.) Stapf	APOCYNACEAE	Louis J.	2182		Democratic Republic of the Congo
Filtered	Tw33422	BR0000013275457	Funtumia africana (Benth.) Stapf	APOCYNACEAE	Louis J.	2265	1936-06-16	Democratic Republic of the Congo
Filtered	Tw33422	BR0000013275464	Funtumia africana (Benth.) Stapf	APOCYNACEAE	Louis J.	2265	1936-06-16	Democratic Republic of the Congo
Filtered	Tw33608	BR0000013275532	Funtumia africana (Benth.) Stapf	APOCYNACEAE	Louis J.	3090	1937-01-04	Democratic Republic of the Congo
Filtered	Tw33608	BR0000013275549	Funtumia africana (Benth.) Stapf	APOCYNACEAE	Louis J.	3090	1937-01-04	Democratic Republic of the Congo
Filtered	Tw41564	BR0000014259814	Funtumia africana (Benth.) Stapf	APOCYNACEAE	Maudoux É.	197	1949-11-11	Democratic Republic of the Congo
Filtered	Tw61103	BR0000013297428	Funtumia africana (Benth.) Stapf	APOCYNACEAE	Mbambi L.N.	42	2010-03-03	Democratic Republic of the Congo
Filtered	Tw21836	BR0000014265648	Funtumia elastica (P.Preuss) Stapf x africana (Benth.) Stapf	APOCYNACEAE	Bamps P.	2073	1969-02-19	Ivory Coast
Filtered	Tw59826	BR0000015650467	Funtumia sp.	APOCYNACEAE	Njouonkou A.	NAL35	2007-08-07	Cameroon
Filtered	Tw32651	BR0000013278465	Holarrhena floribunda (G. Don) T.Durand & Schinz	APOCYNACEAE	Donis C.	2427	1949-02-28	Democratic Republic of the Congo
Filtered	Tw5160	BR0000013278847	Holarrhena floribunda (G. Don) T.Durand & Schinz	APOCYNACEAE	Wagemans J.	1078	1955-11-20	Democratic Republic of the Congo
Filtered	Tw5160	BR6102010691217	Holarrhena floribunda (G. Don) T.Durand & Schinz	APOCYNACEAE	Wagemans J.	1078	1955-11-20	Democratic Republic of the Congo
Filtered	Tw5160	LUKI11915059	Holarrhena floribunda (G. Don) T.Durand & Schinz	APOCYNACEAE	Wagemans J.	1078	1955-11-20	Democratic Republic of the Congo
Filtered	Tw5160	LUKI31524367	Holarrhena floribunda (G. Don) T.Durand & Schinz	APOCYNACEAE	Wagemans J.	1078	1955-11-20	Democratic Republic of the Congo
Filtered	Tw41280	BR0000013278892	Holarrhena floribunda (G. Don) T.Durand & Schinz	APOCYNACEAE	Wagemans J.	1856	1957-12-21	Democratic Republic of the Congo
Filtered	Tw41280	BR6102010808417	Holarrhena floribunda (G. Don) T.Durand & Schinz	APOCYNACEAE	Wagemans J.	1856	1957-12-21	Democratic Republic of the Congo
Filtered	Tw50718	BR0000009052062	Holarrhena floribunda (G.Don) T.Durand & Schinz var. tomentella H.Huber	APOCYNACEAE	Dansi A.	TW50718	1991-09-24	Benin
Unfiltered	Tw28789	BR0000015653918	Holarrhena pubescens (Buch.-Ham.) Wall. ex G.Don	APOCYNACEAE	De Saeger H.	113	1935	Democratic Republic of the Congo
Unfiltered	Tw28789	BR0000015653925	Holarrhena pubescens (Buch.-Ham.) Wall. ex G.Don	APOCYNACEAE	De Saeger H.	113		Democratic Republic of the Congo
Filtered	Tw29038	BR0000015654397	Holarrhena pubescens (Buch.-Ham.) Wall. ex G.Don	APOCYNACEAE	de Witte G.F.	2910	1947-09-30	Democratic Republic of the Congo
Filtered	Tw42260	BR0000015654014	Holarrhena pubescens (Buch.-Ham.) Wall. ex G.Don	APOCYNACEAE	Malaisse F.	11994	1981-10-23	Democratic Republic of the Congo
Filtered	Tw32927	BR0000005832095	Hunteria congolana Pichon	APOCYNACEAE	Louis J.	724	1935-11-28	Democratic Republic of the Congo
Filtered	Tw32927	BR0000018716122	Hunteria congolana Pichon	APOCYNACEAE	Louis J.	724		Democratic Republic of the Congo
Filtered	Tw33088	BR0000008859037	Hunteria congolana Pichon	APOCYNACEAE	Louis J.	1083	1936-01-23	Democratic Republic of the Congo
Filtered	Tw33088	BR0000008859099	Hunteria congolana Pichon	APOCYNACEAE	Louis J.	1083		Democratic Republic of the Congo
Filtered	Tw33088	YBI170425333	Hunteria congolana Pichon	APOCYNACEAE	Louis J.	1083	1936-01-23	Democratic Republic of the Congo
Filtered	Tw33524	BR0000005820283	Hunteria congolana Pichon	APOCYNACEAE	Louis J.	2476	1936-08-20	Democratic Republic of the Congo
Filtered	Tw33524	BR0000015654847	Hunteria congolana Pichon	APOCYNACEAE	Louis J.	2476		Democratic Republic of the Congo
Filtered	Tw34723	BR0000005832347	Hunteria congolana Pichon	APOCYNACEAE	Louis J.	2622	1936-09-17	Democratic Republic of the Congo
Filtered	Tw34723	BR0000015654663	Hunteria congolana Pichon	APOCYNACEAE	Louis J.	2622		Democratic Republic of the Congo
Filtered	Tw35571	BR0000005833009	Hunteria congolana Pichon	APOCYNACEAE	Louis J.	3966	1937-05-26	Democratic Republic of the Congo
Filtered	Tw35571	BR0000015654694	Hunteria congolana Pichon	APOCYNACEAE	Louis J.	3966		Democratic Republic of the Congo
Filtered	Tw35742	BR0000005833337	Hunteria congolana Pichon	APOCYNACEAE	Louis J.	5751	1937-08-10	Democratic Republic of the Congo
Filtered	Tw35742	BR0000015654700	Hunteria congolana Pichon	APOCYNACEAE	Louis J.	5751		Democratic Republic of the Congo
Filtered	Tw35908	BR0000005831982	Hunteria congolana Pichon	APOCYNACEAE	Louis J.	6328	1937-10-07	Democratic Republic of the Congo
Filtered	Tw35908	BR0000015654724	Hunteria congolana Pichon	APOCYNACEAE	Louis J.	6328		Democratic Republic of the Congo
Filtered	Tw35908	BR6102005090469	Hunteria congolana Pichon	APOCYNACEAE	Louis J.	6328	1937-10-07	Democratic Republic of the Congo
Filtered	Tw38264	BR0000005832316	Hunteria congolana Pichon	APOCYNACEAE	Louis J.	6337	1937-10-12	Democratic Republic of the Congo
Filtered	Tw38264	BR0000015654731	Hunteria congolana Pichon	APOCYNACEAE	Louis J.	6337		Democratic Republic of the Congo
Filtered	Tw38312	BR0000005833511	Hunteria congolana Pichon	APOCYNACEAE	Louis J.	6489	1987-11-03	Democratic Republic of the Congo
Filtered	Tw38312	BR0000015654762	Hunteria congolana Pichon	APOCYNACEAE	Louis J.	6489		Democratic Republic of the Congo
Filtered	Tw10220	BR0000005820252	Hunteria myriantha Omino	APOCYNACEAE	Dechamps R.	242	1960-03-19	Democratic Republic of the Congo
Filtered	Tw32652	BR0000013279479	Landolphia congolensis (Stapf) Pichon	APOCYNACEAE	Donis C.	2428	1949-02-28	Democratic Republic of the Congo
Filtered	Tw35722	BR0000013252519	Landolphia congolensis (Stapf) Pichon	APOCYNACEAE	Louis J.	5692	1937-08-02	Democratic Republic of the Congo
Filtered	Tw35722	BR0000014274237	Landolphia congolensis (Stapf) Pichon	APOCYNACEAE	Louis J.	5692		Democratic Republic of the Congo
Filtered	Tw33825	BR0000009930407	Landolphia dewevrei Stapf	APOCYNACEAE	Louis J.	4322	1937-07-03	Democratic Republic of the Congo
Filtered	Tw33825	BR0000015655530	Landolphia dewevrei Stapf	APOCYNACEAE	Louis J.	4322		Democratic Republic of the Congo
Filtered	Tw35878	BR0000015655547	Landolphia dewevrei Stapf	APOCYNACEAE	Louis J.	6164	1937-09-25	Democratic Republic of the Congo
Filtered	Tw35878	BR0000015655554	Landolphia dewevrei Stapf	APOCYNACEAE	Louis J.	6164		Democratic Republic of the Congo
Filtered	Tw34863	BR0000013277147	Landolphia foretiana (Pierre ex Jum.) Pichon	APOCYNACEAE	Louis J.	2879	1936-11-25	Democratic Republic of the Congo
Filtered	Tw34863	BR0000013277154	Landolphia foretiana (Pierre ex Jum.) Pichon	APOCYNACEAE	Louis J.	2879	1936-11-25	Democratic Republic of the Congo
Filtered	Tw33785	BR0000013277192	Landolphia foretiana (Pierre ex Jum.) Pichon	APOCYNACEAE	Louis J.	4244	1937-06-25	Democratic Republic of the Congo
Filtered	Tw33785	BR0000013277208	Landolphia foretiana (Pierre ex Jum.) Pichon	APOCYNACEAE	Louis J.	4244	1937-06-25	Democratic Republic of the Congo
Filtered	Tw35706	BR0000013277123	Landolphia foretiana (Pierre ex Jum.) Pichon	APOCYNACEAE	Louis J.	5659	1937-07-28	Democratic Republic of the Congo
Filtered	Tw35706	BR0000013277130	Landolphia foretiana (Pierre ex Jum.) Pichon	APOCYNACEAE	Louis J.	5659	1937-07-28	Democratic Republic of the Congo
Filtered	Tw32453	BR0000013278458	Landolphia glabra (Pierre ex Stapf) Pichon	APOCYNACEAE	Donis C.	2122	1948-11-27	Democratic Republic of the Congo
Filtered	Tw33824	BR0000013252502	Landolphia glabra (Pierre ex Stapf) Pichon	APOCYNACEAE	Louis J.	4321	1937-07-03	Democratic Republic of the Congo
Filtered	Tw33824	BR0000014304972	Landolphia glabra (Pierre ex Stapf) Pichon	APOCYNACEAE	Louis J.	4321		Democratic Republic of the Congo
Filtered	Tw33824	BR6102004958111	Landolphia glabra (Pierre ex Stapf) Pichon	APOCYNACEAE	Louis J.	4321	1937-07-03	Democratic Republic of the Congo
Filtered	Tw33824	BR6102004959125	Landolphia glabra (Pierre ex Stapf) Pichon	APOCYNACEAE	Louis J.	4321	1937-07-03	Democratic Republic of the Congo
Filtered	Tw38330	BR0000013252489	Landolphia glabra (Pierre ex Stapf) Pichon	APOCYNACEAE	Louis J.	6550	1937-11-10	Democratic Republic of the Congo
Filtered	Tw38330	BR0000019399294	Landolphia glabra (Pierre ex Stapf) Pichon	APOCYNACEAE	Louis J.	6550		Democratic Republic of the Congo
Filtered	Tw35717	BR0000013275433	Landolphia incerta (K.Schum.) J.G.M.Pers.	APOCYNACEAE	Louis J.	5685	1937-07-29	Democratic Republic of the Congo
Filtered	Tw35717	BR0000013275440	Landolphia incerta (K.Schum.) J.G.M.Pers.	APOCYNACEAE	Louis J.	5685	1937-07-29	Democratic Republic of the Congo
Filtered	Tw35787	BR0000013275471	Landolphia incerta (K.Schum.) J.G.M.Pers.	APOCYNACEAE	Louis J.	5911	1937-09-02	Democratic Republic of the Congo
Filtered	Tw35787	BR0000013275488	Landolphia incerta (K.Schum.) J.G.M.Pers.	APOCYNACEAE	Louis J.	5911	1937-09-02	Democratic Republic of the Congo
Filtered	Tw36063	BR0000014312212	Landolphia kirkii Dyer	APOCYNACEAE	Malaisse F.	9798	1979-06-09	Democratic Republic of the Congo
Filtered	Tw38597	BR0000013252472	Landolphia ligustrifolia (Stapf) Pichon	APOCYNACEAE	Louis J.	2111	1936-05-31	Democratic Republic of the Congo
Filtered	Tw38597	BR0000014338502	Landolphia ligustrifolia (Stapf) Pichon	APOCYNACEAE	Louis J.	2111		Democratic Republic of the Congo
Filtered	Tw32625	BR0000014339882	Landolphia mannii Dyer	APOCYNACEAE	Donis C.	2396	1949-02-11	Democratic Republic of the Congo
Filtered	Tw35482	BR0000014342967	Landolphia mannii Dyer	APOCYNACEAE	Louis J.	3756	1937-04-25	Democratic Republic of the Congo
Filtered	Tw35482	BR0000014342974	Landolphia mannii Dyer	APOCYNACEAE	Louis J.	3756		Democratic Republic of the Congo
Filtered	Tw35779	BR0000014342981	Landolphia mannii Dyer	APOCYNACEAE	Louis J.	5879	1937-08-29	Democratic Republic of the Congo
Filtered	Tw35779	BR0000014342998	Landolphia mannii Dyer	APOCYNACEAE	Louis J.	5879		Democratic Republic of the Congo
Unfiltered	Tw45566	BR0000015327468	Landolphia owariensis P.Beauv.	APOCYNACEAE	Bamps P. & Malaisse F.	8040	1986-01-15	Democratic Republic of the Congo
Filtered	Tw32264	BR0000013278441	Landolphia owariensis P.Beauv.	APOCYNACEAE	Donis C.	1681	1948-01-17	Democratic Republic of the Congo
Filtered	Tw32411	BR0000013278434	Landolphia owariensis P.Beauv.	APOCYNACEAE	Donis C.	2059	1948-10-15	Democratic Republic of the Congo
Filtered	Tw33070	BR0000015326447	Landolphia owariensis P.Beauv.	APOCYNACEAE	Louis J.	999	1936-01-10	Democratic Republic of the Congo
Filtered	Tw33070	BR0000015326454	Landolphia owariensis P.Beauv.	APOCYNACEAE	Louis J.	999		Democratic Republic of the Congo
Filtered	Tw34951	BR0000013252540	Landolphia owariensis P.Beauv.	APOCYNACEAE	Louis J.	3009	1936-12-23	Democratic Republic of the Congo
Filtered	Tw35413	BR0000015326515	Landolphia owariensis P.Beauv.	APOCYNACEAE	Louis J.	3400	1937-03-03	Democratic Republic of the Congo
Filtered	Tw35413	BR0000015326522	Landolphia owariensis P.Beauv.	APOCYNACEAE	Louis J.	3400		Democratic Republic of the Congo
Filtered	Tw35735	BR0000015326539	Landolphia owariensis P.Beauv.	APOCYNACEAE	Louis J.	5730		Democratic Republic of the Congo
Filtered	Tw35735	BR0000015326546	Landolphia owariensis P.Beauv.	APOCYNACEAE	Louis J.	5730		Democratic Republic of the Congo
Filtered	Tw35738	BR0000015326553	Landolphia owariensis P.Beauv.	APOCYNACEAE	Louis J.	5744	1937-08-10	Democratic Republic of the Congo
Filtered	Tw35738	BR0000015326560	Landolphia owariensis P.Beauv.	APOCYNACEAE	Louis J.	5744		Democratic Republic of the Congo
Filtered	Tw41312	BR0000015327598	Landolphia owariensis P.Beauv.	APOCYNACEAE	Malaisse F.	11860	1981-07-17	Democratic Republic of the Congo
Filtered	Tw41311	BR0000015328502	Landolphia parvifolia K.Schum.	APOCYNACEAE	Malaisse F.	11859	1981-07-17	Democratic Republic of the Congo
Filtered	Tw32616	BR0000013278915	Landolphia robustior (K.Schum.) J.G.M.Pers.	APOCYNACEAE	Donis C.	2385	1949-02-06	Democratic Republic of the Congo
Filtered	Tw34965	BR0000013275518	Landolphia robustior (K.Schum.) J.G.M.Pers.	APOCYNACEAE	Louis J.	3170	1937-01-27	Democratic Republic of the Congo
Filtered	Tw34965	BR0000013275525	Landolphia robustior (K.Schum.) J.G.M.Pers.	APOCYNACEAE	Louis J.	3170	1937-01-27	Democratic Republic of the Congo
Filtered	Tw35466	BR0000013275495	Landolphia robustior (K.Schum.) J.G.M.Pers.	APOCYNACEAE	Louis J.	3715	1937-04-20	Democratic Republic of the Congo
Filtered	Tw35466	BR0000013275501	Landolphia robustior (K.Schum.) J.G.M.Pers.	APOCYNACEAE	Louis J.	3715	1937-04-20	Democratic Republic of the Congo
Filtered	Tw33767	BR0000013277710	Landolphia robustior (K.Schum.) J.G.M.Pers.	APOCYNACEAE	Louis J.	4202	1937-06-20	Democratic Republic of the Congo
Filtered	Tw33767	BR0000013277727	Landolphia robustior (K.Schum.) J.G.M.Pers.	APOCYNACEAE	Louis J.	4202	1937-06-20	Democratic Republic of the Congo
Unfiltered	Tw1133	BR0000015330581	Landolphia robustior (K.Schum.) J.G.M.Pers.	APOCYNACEAE	Louis J.	8216	1938-02-27	Democratic Republic of the Congo
Unfiltered	Tw1133	BR0000015330598	Landolphia robustior (K.Schum.) J.G.M.Pers.	APOCYNACEAE	Louis J.	8216		Democratic Republic of the Congo
Filtered	Tw42155	BR0000015329349	Landolphia robustior (K.Schum.) J.G.M.Pers.	APOCYNACEAE	Toussaint L.	188	1948-01-27	Democratic Republic of the Congo
Filtered	Tw41272	BR0000013278878	Landolphia robustior (K.Schum.) J.G.M.Pers.	APOCYNACEAE	Wagemans J.	1758	1957-09-04	Democratic Republic of the Congo
Unfiltered	Tw41371	BR0000015329356	Landolphia robustior (K.Schum.) J.G.M.Pers.	APOCYNACEAE	Wagemans J.	2406	1959-06-05	Democratic Republic of the Congo
Filtered	Tw27948	BR0000015679314	Landolphia sp.	APOCYNACEAE	Malaisse F.	7808	1974-07-10	Democratic Republic of the Congo
Filtered	Tw32942	BR0000015333339	Landolphia villosa J.G.M.Pers.	APOCYNACEAE	Louis J.	751	1935-12-01	Democratic Republic of the Congo
Filtered	Tw32942	BR0000015333346	Landolphia villosa J.G.M.Pers.	APOCYNACEAE	Louis J.	751		Democratic Republic of the Congo
Filtered	Tw34754	BR0000015333353	Landolphia villosa J.G.M.Pers.	APOCYNACEAE	Louis J.	2676		Democratic Republic of the Congo
Filtered	Tw34754	BR0000015333360	Landolphia villosa J.G.M.Pers.	APOCYNACEAE	Louis J.	2676	1936-10-01	Democratic Republic of the Congo
Filtered	Tw34910	BR0000015333377	Landolphia villosa J.G.M.Pers.	APOCYNACEAE	Louis J.	2942	1936-12-09	Democratic Republic of the Congo
Filtered	Tw34910	BR0000015333384	Landolphia villosa J.G.M.Pers.	APOCYNACEAE	Louis J.	2942		Democratic Republic of the Congo
Filtered	Tw33775	BR0000015333391	Landolphia villosa J.G.M.Pers.	APOCYNACEAE	Louis J.	4223	1937-06-23	Democratic Republic of the Congo
Filtered	Tw33775	BR0000015333407	Landolphia villosa J.G.M.Pers.	APOCYNACEAE	Louis J.	4223		Democratic Republic of the Congo
Filtered	Tw35676	BR0000015333414	Landolphia villosa J.G.M.Pers.	APOCYNACEAE	Louis J.	5589	1937-07-15	Democratic Republic of the Congo
Filtered	Tw35676	BR0000015333421	Landolphia villosa J.G.M.Pers.	APOCYNACEAE	Louis J.	5589		Democratic Republic of the Congo
Filtered	Tw35858	BR0000015333452	Landolphia villosa J.G.M.Pers.	APOCYNACEAE	Louis J.	6106	1937-09-20	Democratic Republic of the Congo
Filtered	Tw35858	BR0000015333469	Landolphia villosa J.G.M.Pers.	APOCYNACEAE	Louis J.	6106		Democratic Republic of the Congo
Filtered	Tw32475	BR0000015333773	Landolphia violacea (K.Schum. ex Hallier f.) Pichon	APOCYNACEAE	Donis C.	2160	1948-12-03	Democratic Republic of the Congo
Filtered	Tw33191	BR0000013252625	Malouetia bequaertiana Woodson	APOCYNACEAE	Louis J.	1472	1936-03-13	Democratic Republic of the Congo
Filtered	Tw33191	BR0000015335128	Malouetia bequaertiana Woodson	APOCYNACEAE	Louis J.	1472		Democratic Republic of the Congo
Filtered	Tw33292	BR0000013252618	Malouetia bequaertiana Woodson	APOCYNACEAE	Louis J.	1826	1936-05-07	Democratic Republic of the Congo
Filtered	Tw33292	BR0000015335180	Malouetia bequaertiana Woodson	APOCYNACEAE	Louis J.	1826		Democratic Republic of the Congo
Filtered	Tw34946	BR0000008859778	Malouetia bequaertiana Woodson	APOCYNACEAE	Louis J.	3001		Democratic Republic of the Congo
Filtered	Tw34946	BR0000008859785	Malouetia bequaertiana Woodson	APOCYNACEAE	Louis J.	3001	1936-12-21	Democratic Republic of the Congo
Filtered	Tw34946	YBI161124695	Malouetia bequaertiana Woodson	APOCYNACEAE	Louis J.	3001	1936-12-21	Democratic Republic of the Congo
Filtered	Tw33652	BR0000013252601	Malouetia bequaertiana Woodson	APOCYNACEAE	Louis J.	3505	1937-03-24	Democratic Republic of the Congo
Filtered	Tw33652	BR0000015335210	Malouetia bequaertiana Woodson	APOCYNACEAE	Louis J.	3505		Democratic Republic of the Congo
Filtered	Tw35805	BR0000013252595	Malouetia bequaertiana Woodson	APOCYNACEAE	Louis J.	5956	1937-09-09	Democratic Republic of the Congo
Filtered	Tw35805	BR0000015335234	Malouetia bequaertiana Woodson	APOCYNACEAE	Louis J.	5956		Democratic Republic of the Congo
Filtered	Tw32230	BR0000013278427	Motandra guineensis (Thonn.) A.DC.	APOCYNACEAE	Donis C.	1534	1947-11-05	Democratic Republic of the Congo
Filtered	Tw32396	BR0000013278403	Motandra guineensis (Thonn.) A.DC.	APOCYNACEAE	Donis C.	2035	1948-10-08	Democratic Republic of the Congo
Filtered	Tw32414	BR0000013278410	Motandra guineensis (Thonn.) A.DC.	APOCYNACEAE	Donis C.	2063	1948-10-18	Democratic Republic of the Congo
Filtered	Tw33059	BR0000013252656	Motandra guineensis (Thonn.) A.DC.	APOCYNACEAE	Louis J.	980	1936-06-07	Democratic Republic of the Congo
Filtered	Tw33059	BR0000015338396	Motandra guineensis (Thonn.) A.DC.	APOCYNACEAE	Louis J.	980		Democratic Republic of the Congo
Filtered	Tw33091	BR0000013252649	Motandra guineensis (Thonn.) A.DC.	APOCYNACEAE	Louis J.	1086	1936-01-23	Democratic Republic of the Congo
Filtered	Tw33091	BR0000015338426	Motandra guineensis (Thonn.) A.DC.	APOCYNACEAE	Louis J.	1086		Democratic Republic of the Congo
Filtered	Tw34737	BR0000015338433	Motandra guineensis (Thonn.) A.DC.	APOCYNACEAE	Louis J.	2650	1936-09-23	Democratic Republic of the Congo
Filtered	Tw34737	BR0000015338440	Motandra guineensis (Thonn.) A.DC.	APOCYNACEAE	Louis J.	2650		Democratic Republic of the Congo
Filtered	Tw35732	BR0000013252663	Motandra guineensis (Thonn.) A.DC.	APOCYNACEAE	Louis J.	5720	1937-08-06	Democratic Republic of the Congo
Filtered	Tw35732	BR0000015338488	Motandra guineensis (Thonn.) A.DC.	APOCYNACEAE	Louis J.	5720		Democratic Republic of the Congo
Filtered	Tw42158	BR0000015337764	Motandra guineensis (Thonn.) A.DC.	APOCYNACEAE	Toussaint L.	222	1948-02-12	Democratic Republic of the Congo
Filtered	Tw41256	BR0000015337849	Motandra guineensis (Thonn.) A.DC.	APOCYNACEAE	Wagemans J.	1736	1957-09-02	Democratic Republic of the Congo
Filtered	Tw32421	BR0000013278939	Oncinotis glabrata (Baill.) Stapf ex Hiern	APOCYNACEAE	Donis C.	2073	1948-10-21	Democratic Republic of the Congo
Filtered	Tw38318	BR0000015340603	Oncinotis glabrata (Baill.) Stapf ex Hiern	APOCYNACEAE	Louis J.	6512	1937-11-03	Democratic Republic of the Congo
Filtered	Tw38318	BR0000015340610	Oncinotis glabrata (Baill.) Stapf ex Hiern	APOCYNACEAE	Louis J.	6512		Democratic Republic of the Congo
Filtered	Tw33746	BR0000013252533	Oncinotis pontyi Dubard	APOCYNACEAE	Louis J.	4160	1937-06-15	Democratic Republic of the Congo
Filtered	Tw33746	BR0000014553783	Oncinotis pontyi Dubard	APOCYNACEAE	Louis J.	4160		Democratic Republic of the Congo
Filtered	Tw35767	BR0000013252526	Oncinotis pontyi Dubard	APOCYNACEAE	Louis J.	5845	1937-08-23	Democratic Republic of the Congo
Filtered	Tw35767	BR0000014553790	Oncinotis pontyi Dubard	APOCYNACEAE	Louis J.	5845		Democratic Republic of the Congo
Filtered	Tw35767	BR6102005151108	Oncinotis pontyi Dubard	APOCYNACEAE	Louis J.	5845	1937-08-23	Democratic Republic of the Congo
Filtered	Tw38422	BR0000013277109	Orthopichonia barteri (Stapf) H.Huber	APOCYNACEAE	Louis J.	6844	1937-12-01	Democratic Republic of the Congo
Filtered	Tw38422	BR0000013277116	Orthopichonia barteri (Stapf) H.Huber	APOCYNACEAE	Louis J.	6844	1937-12-01	Democratic Republic of the Congo
Filtered	Tw42156	BR0000014555046	Orthopichonia barteri (Stapf) H.Huber	APOCYNACEAE	Toussaint L.	190	1948-01-30	Democratic Republic of the Congo
Unfiltered	Tw41349	BR0000014555107	Orthopichonia barteri (Stapf) H.Huber	APOCYNACEAE	Wagemans J.	2384	1959-06-05	Democratic Republic of the Congo
Filtered	Tw42938	BR0000014561665	Petchia erythrocarpa (Vatke) Leeuwenb.	APOCYNACEAE	Doutrelepont Hugues	1235	1981-08-15	Union of the Comoros
Filtered	Tw114	BR0000014562389	Picralima nitida (Stapf) T.Durand & H.Durand	APOCYNACEAE	de Briey J.	257		Democratic Republic of the Congo
Filtered	Tw114	BR0000014562396	Picralima nitida (Stapf) T.Durand & H.Durand	APOCYNACEAE	de Briey J.	257		Democratic Republic of the Congo
Filtered	Tw114	BR0000014562402	Picralima nitida (Stapf) T.Durand & H.Durand	APOCYNACEAE	de Briey J.	257		Democratic Republic of the Congo
Filtered	Tw10214	BR0000014562549	Picralima nitida (Stapf) T.Durand & H.Durand	APOCYNACEAE	Dechamps R.	171	1959-10-01	Democratic Republic of the Congo
Filtered	Tw32461	BR0000013278946	Picralima nitida (Stapf) T.Durand & H.Durand	APOCYNACEAE	Donis C.	2134	1948-11-27	Democratic Republic of the Congo
Filtered	Tw41540	BR0000014562440	Picralima nitida (Stapf) T.Durand & H.Durand	APOCYNACEAE	Maudoux É.	5	1948-04-14	Democratic Republic of the Congo
Filtered	Tw41559	BR0000014562457	Picralima nitida (Stapf) T.Durand & H.Durand	APOCYNACEAE	Maudoux É.	171	1949-08-11	Democratic Republic of the Congo
Filtered	Tw61139	BR0000013297541	Picralima nitida (Stapf) T.Durand & H.Durand	APOCYNACEAE	Mbambi L.N.	78	2010-03-03	Democratic Republic of the Congo
Filtered	Tw32345	BR0000013278953	Pleiocarpa bicarpellata Stapf	APOCYNACEAE	Donis C.	1967	1948-08-06	Democratic Republic of the Congo
Filtered	Tw32485	BR0000013278960	Pleiocarpa bicarpellata Stapf	APOCYNACEAE	Donis C.	2176	1948-12-03	Democratic Republic of the Congo
Filtered	Tw48999	BR0000014550256	Pleiocarpa picralimoides (Pichon) Omino	APOCYNACEAE	Dechamps R.	13015	1989-06-05	Republic of the Congo
Filtered	Tw28949	BR0000014546051	Pleiocarpa pycnantha (K.Schum.) Stapf	APOCYNACEAE	de Witte G.F.	6942	1949-07-05	Democratic Republic of the Congo
Filtered	Tw32900	BR0000013252861	Pleiocarpa pycnantha (K.Schum.) Stapf	APOCYNACEAE	Louis J.	667	1935-11-21	Democratic Republic of the Congo
Filtered	Tw32900	BR0000014544651	Pleiocarpa pycnantha (K.Schum.) Stapf	APOCYNACEAE	Louis J.	667		Democratic Republic of the Congo
Filtered	Tw33076	BR0000013252854	Pleiocarpa pycnantha (K.Schum.) Stapf	APOCYNACEAE	Louis J.	1008	1936-01-12	Democratic Republic of the Congo
Filtered	Tw33076	BR0000014544668	Pleiocarpa pycnantha (K.Schum.) Stapf	APOCYNACEAE	Louis J.	1008		Democratic Republic of the Congo
Filtered	Tw33541	BR0000013252847	Pleiocarpa pycnantha (K.Schum.) Stapf	APOCYNACEAE	Louis J.	2515	1936-08-26	Democratic Republic of the Congo
Filtered	Tw33541	BR0000014544743	Pleiocarpa pycnantha (K.Schum.) Stapf	APOCYNACEAE	Louis J.	2515		Democratic Republic of the Congo
Filtered	Tw33640	BR0000013252830	Pleiocarpa pycnantha (K.Schum.) Stapf	APOCYNACEAE	Louis J.	3156	1937-01-24	Democratic Republic of the Congo
Filtered	Tw33640	BR0000014544750	Pleiocarpa pycnantha (K.Schum.) Stapf	APOCYNACEAE	Louis J.	3156		Democratic Republic of the Congo
Filtered	Tw33801	BR0000013252892	Pleiocarpa pycnantha (K.Schum.) Stapf	APOCYNACEAE	Louis J.	4275	1937-06-29	Democratic Republic of the Congo
Filtered	Tw33801	BR0000014544781	Pleiocarpa pycnantha (K.Schum.) Stapf	APOCYNACEAE	Louis J.	4275		Democratic Republic of the Congo
Filtered	Tw38265	BR0000013252885	Pleiocarpa pycnantha (K.Schum.) Stapf	APOCYNACEAE	Louis J.	6338	1937-10-12	Democratic Republic of the Congo
Filtered	Tw38267	BR0000013252878	Pleiocarpa pycnantha (K.Schum.) Stapf	APOCYNACEAE	Louis J.	6340	1937-10-12	Democratic Republic of the Congo
Filtered	Tw38267	BR0000014544798	Pleiocarpa pycnantha (K.Schum.) Stapf	APOCYNACEAE	Louis J.	6340		Democratic Republic of the Congo
Filtered	Tw29762	BR0000014546082	Pleiocarpa pycnantha (K.Schum.) Stapf	APOCYNACEAE	Malaisse F.	8599	1975-06-27	Democratic Republic of the Congo
Filtered	Tw33018	BR0000013252823	Pleioceras gilletii Stapf	APOCYNACEAE	Louis J.	862	1935-12-20	Democratic Republic of the Congo
Filtered	Tw33018	BR0000014547287	Pleioceras gilletii Stapf	APOCYNACEAE	Louis J.	862		Democratic Republic of the Congo
Filtered	Tw35842	BR0000013252809	Pleioceras gilletii Stapf	APOCYNACEAE	Louis J.	6071	1937-09-15	Democratic Republic of the Congo
Filtered	Tw35842	BR0000014547317	Pleioceras gilletii Stapf	APOCYNACEAE	Louis J.	6071		Democratic Republic of the Congo
Filtered	Tw32961	BR0000013253271	Pycnobotrya nitida Benth.	APOCYNACEAE	Louis J.	781	1935-12-07	Democratic Republic of the Congo
Filtered	Tw32961	BR0000013988371	Pycnobotrya nitida Benth.	APOCYNACEAE	Louis J.	781	1935-12-07	Democratic Republic of the Congo
Filtered	Tw35496	BR0000013253264	Pycnobotrya nitida Benth.	APOCYNACEAE	Louis J.	3783	1937-04-26	Democratic Republic of the Congo
Filtered	Tw35496	BR0000013988432	Pycnobotrya nitida Benth.	APOCYNACEAE	Louis J.	3783	1937-04-26	Democratic Republic of the Congo
Filtered	Tw35724	BR0000013253233	Pycnobotrya nitida Benth.	APOCYNACEAE	Louis J.	5703	1937-08-03	Democratic Republic of the Congo
Filtered	Tw35724	BR0000013692025	Pycnobotrya nitida Benth.	APOCYNACEAE	Louis J.	5703	1937-08-03	Democratic Republic of the Congo
Filtered	Tw38284	BR0000013253240	Pycnobotrya nitida Benth.	APOCYNACEAE	Louis J.	6402	1937-10-22	Democratic Republic of the Congo
Filtered	Tw38284	BR0000013691998	Pycnobotrya nitida Benth.	APOCYNACEAE	Louis J.	6402	1937-10-22	Democratic Republic of the Congo
Filtered	Tw38441	BR0000013253226	Pycnobotrya nitida Benth.	APOCYNACEAE	Louis J.	7002	1937-12-14	Democratic Republic of the Congo
Filtered	Tw38441	BR0000013692018	Pycnobotrya nitida Benth.	APOCYNACEAE	Louis J.	7002	1937-12-14	Democratic Republic of the Congo
Filtered	Tw38456	BR0000013253219	Pycnobotrya nitida Benth.	APOCYNACEAE	Louis J.	7147	1937-12-20	Democratic Republic of the Congo
Filtered	Tw38456	BR0000013692001	Pycnobotrya nitida Benth.	APOCYNACEAE	Louis J.	7147	1937-12-20	Democratic Republic of the Congo
Unfiltered	Tw41369	BR0000013691387	Pycnobotrya nitida Benth.	APOCYNACEAE	Wagemans J.	2404	1959-06-05	Democratic Republic of the Congo
Filtered	Tw29047	BR0000014541643	Rauvolfia caffra Sond.	APOCYNACEAE	de Witte G.F.	6470	1949-06-06	Democratic Republic of the Congo
Filtered	Tw41531	BR0000014540998	Rauvolfia caffra Sond.	APOCYNACEAE	Delvaux J.	631	1957-05-05	Democratic Republic of the Congo
Filtered	Tw44514	BR0000014541698	Rauvolfia caffra Sond.	APOCYNACEAE	Malaisse F.	13196	1984-10-04	Democratic Republic of the Congo
Filtered	Tw40319	BR0000014323768	Rauvolfia mannii Stapf	APOCYNACEAE	Dechamps R.	8019	1980-11	Democratic Republic of the Congo
Filtered	Tw49354	BR0000014542718	Rauvolfia mannii Stapf	APOCYNACEAE	Dechamps R.	13169	1989-06-28	Republic of the Congo
Filtered	Tw49297	BR0000014542756	Rauvolfia mannii Stapf	APOCYNACEAE	Dechamps R.	13223	1989-06-30	Republic of the Congo
Filtered	Tw32943	BR0000013253202	Rauvolfia mannii Stapf	APOCYNACEAE	Louis J.	753	1935-12-02	Democratic Republic of the Congo
Filtered	Tw32943	BR0000014322921	Rauvolfia mannii Stapf	APOCYNACEAE	Louis J.	753		Democratic Republic of the Congo
Filtered	Tw32992	BR0000013253189	Rauvolfia mannii Stapf	APOCYNACEAE	Louis J.	828	1935-12-13	Democratic Republic of the Congo
Filtered	Tw32992	BR0000014322914	Rauvolfia mannii Stapf	APOCYNACEAE	Louis J.	828		Democratic Republic of the Congo
Filtered	Tw33375	BR0000014323133	Rauvolfia mannii Stapf	APOCYNACEAE	Louis J.	2074		Democratic Republic of the Congo
Filtered	Tw33375	BR0000014323140	Rauvolfia mannii Stapf	APOCYNACEAE	Louis J.	2074	1936-05-27	Democratic Republic of the Congo
Filtered	Tw34939	BR0000013253172	Rauvolfia mannii Stapf	APOCYNACEAE	Louis J.	2990	1936-12-18	Democratic Republic of the Congo
Filtered	Tw34939	BR0000014323157	Rauvolfia mannii Stapf	APOCYNACEAE	Louis J.	2990		Democratic Republic of the Congo
Filtered	Tw33651	BR0000013253165	Rauvolfia mannii Stapf	APOCYNACEAE	Louis J.	3504		Democratic Republic of the Congo
Filtered	Tw33651	BR0000014323164	Rauvolfia mannii Stapf	APOCYNACEAE	Louis J.	3504		Democratic Republic of the Congo
Filtered	Tw21822	BR0000014320217	Rauvolfia vomitoria Afzel.	APOCYNACEAE	Bamps P.	1870	1969-01-16	Ivory Coast
Filtered	Tw21824	BR0000014320200	Rauvolfia vomitoria Afzel.	APOCYNACEAE	Bamps P.	1890	1969-01-21	Ivory Coast
Filtered	Tw24334	BR0000014313622	Rauvolfia vomitoria Afzel.	APOCYNACEAE	Carrington J.F.	500	1971-09	Democratic Republic of the Congo
Filtered	Tw8438	BR0000014313233	Rauvolfia vomitoria Afzel.	APOCYNACEAE	Dechamps R.	68	1958-09-19	Democratic Republic of the Congo
Filtered	Tw49051	BR0000014308802	Rauvolfia vomitoria Afzel.	APOCYNACEAE	Dechamps R.	13062	1989-06-19	Republic of the Congo
Filtered	Tw49114	BR0000014308819	Rauvolfia vomitoria Afzel.	APOCYNACEAE	Dechamps R.	13096	1989-06-22	Republic of the Congo
Filtered	Tw32201	BR0000014311475	Rauvolfia vomitoria Afzel.	APOCYNACEAE	Donis C.	1317	1945-11-09	Democratic Republic of the Congo
Unfiltered	Tw940	BR0000014314551	Rauvolfia vomitoria Afzel.	APOCYNACEAE	Dubois L.	42	1931-12	Democratic Republic of the Congo
Unfiltered	Tw940	BR0000014314568	Rauvolfia vomitoria Afzel.	APOCYNACEAE	Dubois L.	42		Democratic Republic of the Congo
Filtered	Tw61153	BR0000013297534	Rauwolfia vomitoria Afzel.	APOCYNACEAE	Mbambi L.N.	92	2010-03-05	Democratic Republic of the Congo
Filtered	Tw29009	BR0000014308840	Saba comorensis (Bojer ex A.DC.) Pichon	APOCYNACEAE	de Witte G.F.	6744	1949-06-07	Democratic Republic of the Congo
Filtered	Tw32622	BR0000013279486	Saba comorensis (Bojer ex A.DC.) Pichon	APOCYNACEAE	Donis C.	2392	1949-02-11	Democratic Republic of the Congo
Filtered	Tw33388	BR0000014307607	Saba comorensis (Bojer ex A.DC.) Pichon	APOCYNACEAE	Louis J.	2099	1936-05-30	Democratic Republic of the Congo
Filtered	Tw33388	BR0000014307614	Saba comorensis (Bojer ex A.DC.) Pichon	APOCYNACEAE	Louis J.	2099		Democratic Republic of the Congo
Filtered	Tw30756	BR0000005821051	Strophanthus eminii Asch. & Pax	APOCYNACEAE	Malaisse F.	9127	1976-10-31	Democratic Republic of the Congo
Filtered	Tw38593	BR0000013253158	Strophanthus hispidus DC.	APOCYNACEAE	Louis J.	2106	1936-05-31	Democratic Republic of the Congo
Filtered	Tw38593	BR0000014332586	Strophanthus hispidus DC.	APOCYNACEAE	Louis J.	2106		Democratic Republic of the Congo
Filtered	Tw33275	BR0000013253141	Strophanthus preussii Engl. & Pax	APOCYNACEAE	Louis J.	1793	1936-05-01	Democratic Republic of the Congo
Filtered	Tw33275	BR0000014327575	Strophanthus preussii Engl. & Pax	APOCYNACEAE	Louis J.	1793		Democratic Republic of the Congo
Filtered	Tw33833	BR0000008860446	Strophanthus preussii Engl. & Pax	APOCYNACEAE	Louis J.	4333	1937-07-05	Democratic Republic of the Congo
Filtered	Tw33833	BR0000008860453	Strophanthus preussii Engl. & Pax	APOCYNACEAE	Louis J.	4333		Democratic Republic of the Congo
Filtered	Tw33833	YBI164562051	Strophanthus preussii Engl. & Pax	APOCYNACEAE	Louis J.	4333	1937-07-05	Democratic Republic of the Congo
Filtered	Tw32437	BR0000013279011	Strophanthus sarmentosus DC.	APOCYNACEAE	Donis C.	2098	1948-10-29	Democratic Republic of the Congo
Filtered	Tw33619	BR0000013253134	Strophanthus sarmentosus DC.	APOCYNACEAE	Louis J.	3104	1937-01-09	Democratic Republic of the Congo
Filtered	Tw33619	BR0000014325144	Strophanthus sarmentosus DC.	APOCYNACEAE	Louis J.	3104		Democratic Republic of the Congo
Filtered	Tw35010	BR0000013253127	Strophanthus sarmentosus DC.	APOCYNACEAE	Louis J.	3278	1937-02-14	Democratic Republic of the Congo
Filtered	Tw35010	BR0000014324994	Strophanthus sarmentosus DC.	APOCYNACEAE	Louis J.	3278		Democratic Republic of the Congo
Filtered	Tw33741	BR0000013253110	Strophanthus sarmentosus DC.	APOCYNACEAE	Louis J.	4149	1937-06-14	Democratic Republic of the Congo
Filtered	Tw33741	BR0000014324987	Strophanthus sarmentosus DC.	APOCYNACEAE	Louis J.	4149		Democratic Republic of the Congo
Filtered	Tw35904	BR0000013253103	Strophanthus sarmentosus DC.	APOCYNACEAE	Louis J.	6320	1937-10-07	Democratic Republic of the Congo
Filtered	Tw35904	BR0000014325151	Strophanthus sarmentosus DC.	APOCYNACEAE	Louis J.	6320		Democratic Republic of the Congo
Filtered	Tw28929	BR0000005823253	Strophanthus welwitschii (Baill.) K.Schum.	APOCYNACEAE	de Witte G.F.	4163	1948-08-29	Democratic Republic of the Congo
Filtered	Tw23605	BR0000005822829	Strophanthus welwitschii (Baill.) K.Schum.	APOCYNACEAE	Malaisse F.	6484	1969-09-29	Democratic Republic of the Congo
Filtered	Tw41310	BR0000005822461	Strophanthus welwitschii (Baill.) K.Schum.	APOCYNACEAE	Malaisse F.	11842	1981-07-03	Democratic Republic of the Congo
Filtered	Tw52	BR0000014338151	Tabernaemontana crassa Benth.	APOCYNACEAE	de Briey J.	46		Democratic Republic of the Congo
Filtered	Tw52	BR0000014338168	Tabernaemontana crassa Benth.	APOCYNACEAE	de Briey J.	46		Democratic Republic of the Congo
Filtered	Tw52	BR0000014338175	Tabernaemontana crassa Benth.	APOCYNACEAE	de Briey J.	46		Democratic Republic of the Congo
Filtered	Tw8223	BR0000014338953	Tabernaemontana crassa Benth.	APOCYNACEAE	Dechamps R.	131	1959-02-20	Democratic Republic of the Congo
Filtered	Tw32547	BR0000013279004	Tabernaemontana crassa Benth.	APOCYNACEAE	Donis C.	2289	1949-01-05	Democratic Republic of the Congo
Filtered	Tw41541	BR0000014338120	Tabernaemontana crassa Benth.	APOCYNACEAE	Maudoux É.	7	1948-04-14	Democratic Republic of the Congo
Filtered	Tw61102	BR0000013297480	Tabernaemontana crassa Benth.	APOCYNACEAE	Mbambi L.N.	41	2010-03-03	Democratic Republic of the Congo
Filtered	Tw57650	BR0000014338946	Tabernaemontana crassa Benth.	APOCYNACEAE	Ntahobavuka H.	30	2004-09-04	Democratic Republic of the Congo
Filtered	Tw33197	BR0000013253615	Tabernaemontana eglandulosa Stapf	APOCYNACEAE	Louis J.	1488	1936-03-18	Democratic Republic of the Congo
Filtered	Tw33197	BR0000014344589	Tabernaemontana eglandulosa Stapf	APOCYNACEAE	Louis J.	1488		Democratic Republic of the Congo
Filtered	Tw33204	BR0000013277178	Tabernaemontana eglandulosa Stapf	APOCYNACEAE	Louis J.	1501	1936-03-20	Democratic Republic of the Congo
Filtered	Tw33204	BR0000013277185	Tabernaemontana eglandulosa Stapf	APOCYNACEAE	Louis J.	1501	1936-03-20	Democratic Republic of the Congo
Filtered	Tw38394	BR0000013277161	Tabernaemontana eglandulosa Stapf	APOCYNACEAE	Louis J.	6747	1937-11-25	Democratic Republic of the Congo
Filtered	Tw38394	BR0000013277215	Tabernaemontana eglandulosa Stapf	APOCYNACEAE	Louis J.	6747	1937-11-25	Democratic Republic of the Congo
Unfiltered	Tw33447	BR0000014346798	Tabernaemontana inconspicua Stapf	APOCYNACEAE	Louis J.	2365		Democratic Republic of the Congo
Unfiltered	Tw33447	BR0000014346804	Tabernaemontana inconspicua Stapf	APOCYNACEAE	Louis J.	2365	1936-07-29	Democratic Republic of the Congo
Filtered	Tw35803	BR0000013275426	Tabernaemontana inconspicua Stapf	APOCYNACEAE	Louis J.	5953B	1937-09-08	Democratic Republic of the Congo
Filtered	Tw28855	BR0000014348105	Tabernaemontana pachysiphon Stapf	APOCYNACEAE	de Witte G.F.	3013	1947-10-25	Democratic Republic of the Congo
Filtered	Tw28855	BR0000014348112	Tabernaemontana pachysiphon Stapf	APOCYNACEAE	de Witte G.F.	3013	1947-10-23	Democratic Republic of the Congo
Filtered	Tw27953	BR0000014348204	Tabernaemontana pachysiphon Stapf	APOCYNACEAE	Malaisse F.	7838	1974-07-21	Democratic Republic of the Congo
Filtered	Tw28096	BR0000014348198	Tabernaemontana pachysiphon Stapf	APOCYNACEAE	Malaisse F.	7903	1974-10-07	Democratic Republic of the Congo
Filtered	Tw31820	BR0000014348167	Tabernaemontana pachysiphon Stapf	APOCYNACEAE	Malaisse F.	9368	1977-11-26	Democratic Republic of the Congo
Filtered	Tw32260	BR0000014350863	Tabernaemontana penduliflora K.Schum.	APOCYNACEAE	Donis C.	1672	1948-01-15	Democratic Republic of the Congo
Filtered	Tw32870	BR0000013253073	Tabernaemontana penduliflora K.Schum.	APOCYNACEAE	Louis J.	510	1935-10-30	Democratic Republic of the Congo
Filtered	Tw32870	BR0000014350535	Tabernaemontana penduliflora K.Schum.	APOCYNACEAE	Louis J.	510		Democratic Republic of the Congo
Filtered	Tw33026	BR0000013253066	Tabernaemontana penduliflora K.Schum.	APOCYNACEAE	Louis J.	875	1935-12-23	Democratic Republic of the Congo
Filtered	Tw33026	BR0000019367583	Tabernaemontana penduliflora K.Schum.	APOCYNACEAE	Louis J.	875		Democratic Republic of the Congo
Filtered	Tw33492	BR0000013253097	Tabernaemontana penduliflora K.Schum.	APOCYNACEAE	Louis J.	2432	1936-08-14	Democratic Republic of the Congo
Filtered	Tw33492	BR0000014350528	Tabernaemontana penduliflora K.Schum.	APOCYNACEAE	Louis J.	2432		Democratic Republic of the Congo
Filtered	Tw35000	BR0000013253080	Tabernaemontana penduliflora K.Schum.	APOCYNACEAE	Louis J.	3262	1937-02-10	Democratic Republic of the Congo
Filtered	Tw35000	BR0000014350511	Tabernaemontana penduliflora K.Schum.	APOCYNACEAE	Louis J.	3262		Democratic Republic of the Congo
Filtered	Tw35056	BR0000013253059	Tabernaemontana penduliflora K.Schum.	APOCYNACEAE	Louis J.	3362	1937-02-26	Democratic Republic of the Congo
Filtered	Tw35056	BR0000014350290	Tabernaemontana penduliflora K.Schum.	APOCYNACEAE	Louis J.	3362		Democratic Republic of the Congo
Filtered	Tw35672	BR0000014350320	Tabernaemontana penduliflora K.Schum.	APOCYNACEAE	Louis J.	5579		Democratic Republic of the Congo
Filtered	Tw35672	BR0000014350337	Tabernaemontana penduliflora K.Schum.	APOCYNACEAE	Louis J.	5579	1937-07-15	Democratic Republic of the Congo
Filtered	Tw51024	BR0000014349386	Tabernaemontana stapfiana Britten	APOCYNACEAE	Dechamps R.	11636	1991-11-23	Uganda
Unfiltered	Tw38531	BR0000014352973	Tabernanthe elliptica (Stapf) Leeuwenb.	APOCYNACEAE	Louis J.	14181	1939-02	Democratic Republic of the Congo
Filtered	Tw32428	BR0000014353512	Tabernanthe iboga Baill.	APOCYNACEAE	Donis C.	2085	1948-10-26	Democratic Republic of the Congo
Filtered	Tw32854	BR0000014355318	Tabernanthe iboga Baill.	APOCYNACEAE	Louis J.	484	1935-10-28	Democratic Republic of the Congo
Filtered	Tw33045	BR0000014355325	Tabernanthe iboga Baill.	APOCYNACEAE	Louis J.	906	1935-12-30	Democratic Republic of the Congo
Filtered	Tw33045	BR0000014355332	Tabernanthe iboga Baill.	APOCYNACEAE	Louis J.	906		Democratic Republic of the Congo
Filtered	Tw33743	BR0000014355455	Tabernanthe iboga Baill.	APOCYNACEAE	Louis J.	4154		Democratic Republic of the Congo
Filtered	Tw33743	BR0000014355462	Tabernanthe iboga Baill.	APOCYNACEAE	Louis J.	4154	1937-06-14	Democratic Republic of the Congo
Filtered	Tw35748	BR0000014355424	Tabernanthe iboga Baill.	APOCYNACEAE	Louis J.	5765	1937-08-12	Democratic Republic of the Congo
Filtered	Tw35748	BR0000014355431	Tabernanthe iboga Baill.	APOCYNACEAE	Louis J.	5765		Democratic Republic of the Congo
Filtered	Tw38304	BR0000014355493	Tabernanthe iboga Baill.	APOCYNACEAE	Louis J.	6465		Democratic Republic of the Congo
Filtered	Tw38304	BR0000014355509	Tabernanthe iboga Baill.	APOCYNACEAE	Louis J.	6465	1937-10-30	Democratic Republic of the Congo
Filtered	Tw38375	BR0000014355479	Tabernanthe iboga Baill.	APOCYNACEAE	Louis J.	6686	1937-11-21	Democratic Republic of the Congo
Filtered	Tw38375	BR0000014355486	Tabernanthe iboga Baill.	APOCYNACEAE	Louis J.	6686		Democratic Republic of the Congo
Filtered	Tw32445	BR0000013278991	Vahadenia laurentii (De Wild.) Stapf	APOCYNACEAE	Donis C.	2108	1948-11-27	Democratic Republic of the Congo
Filtered	Tw21823	BR0000014357688	Voacanga africana Stapf	APOCYNACEAE	Bamps P.	1889	1969-01-20	Ivory Coast
Filtered	Tw753	BR0000014682773	Voacanga africana Stapf	APOCYNACEAE	de Witte G.F.	26		Democratic Republic of the Congo
Filtered	Tw753	BR0000014682780	Voacanga africana Stapf	APOCYNACEAE	de Witte G.F.	26	1930-10-28	Democratic Republic of the Congo
Filtered	Tw28860	BR0000014682766	Voacanga africana Stapf	APOCYNACEAE	de Witte G.F.	02938	1947-10-04	Democratic Republic of the Congo
Filtered	Tw28921	BR0000014682759	Voacanga africana Stapf	APOCYNACEAE	de Witte G.F.	04125	1948-08-19	Democratic Republic of the Congo
Filtered	Tw28966	BR0000014682742	Voacanga africana Stapf	APOCYNACEAE	de Witte G.F.	06967	1949-07-04	Democratic Republic of the Congo
Filtered	Tw32392	BR0000013279035	Voacanga africana Stapf	APOCYNACEAE	Donis C.	2031	1948-10-05	Democratic Republic of the Congo
Filtered	Tw32933	BR0000013253035	Voacanga africana Stapf	APOCYNACEAE	Louis J.	736	1935-11-29	Democratic Republic of the Congo
Filtered	Tw32933	BR0000014681691	Voacanga africana Stapf	APOCYNACEAE	Louis J.	736		Democratic Republic of the Congo
Filtered	Tw33225	BR0000013253028	Voacanga africana Stapf	APOCYNACEAE	Louis J.	1547	1936-03-26	Democratic Republic of the Congo
Filtered	Tw33225	BR0000014681769	Voacanga africana Stapf	APOCYNACEAE	Louis J.	1547		Democratic Republic of the Congo
Filtered	Tw33566	BR0000013253004	Voacanga africana Stapf	APOCYNACEAE	Louis J.	2563	1936-09-05	Democratic Republic of the Congo
Filtered	Tw33566	BR0000014681844	Voacanga africana Stapf	APOCYNACEAE	Louis J.	2563		Democratic Republic of the Congo
Filtered	Tw34752	BR0000013253011	Voacanga africana Stapf	APOCYNACEAE	Louis J.	2673	1936-09-30	Democratic Republic of the Congo
Filtered	Tw35419	BR0000013252991	Voacanga africana Stapf	APOCYNACEAE	Louis J.	3415	1937-03-05	Democratic Republic of the Congo
Filtered	Tw35419	BR0000014681820	Voacanga africana Stapf	APOCYNACEAE	Louis J.	3415		Democratic Republic of the Congo
Filtered	Tw35802	BR0000013252984	Voacanga africana Stapf	APOCYNACEAE	Louis J.	5952	1937-09-08	Democratic Republic of the Congo
Filtered	Tw35802	BR0000014681806	Voacanga africana Stapf	APOCYNACEAE	Louis J.	5952		Democratic Republic of the Congo
Filtered	Tw39945	BR0000014682858	Voacanga africana Stapf	APOCYNACEAE	Malaisse F.	11184	1980-10-25	Democratic Republic of the Congo
Filtered	Tw61171	BR0000013297527	Voacanga africana Stapf	APOCYNACEAE	Mbambi L.N.	110	2010-03-09	Democratic Republic of the Congo
Filtered	Tw59807	BR0000014358166	Voacanga africana Stapf	APOCYNACEAE	Njouonkou A.	TW59807	2007-08-25	Cameroon
Filtered	Tw32472	BR0000013279028	Voacanga bracteata Stapf	APOCYNACEAE	Donis C.	2150	1948-11-27	Democratic Republic of the Congo
Filtered	Tw32978	BR0000014684005	Voacanga bracteata Stapf	APOCYNACEAE	Louis J.	807	1935-12-02	Democratic Republic of the Congo
Filtered	Tw33244	BR0000014683978	Voacanga bracteata Stapf	APOCYNACEAE	Louis J.	1604	1936-04-07	Democratic Republic of the Congo
Filtered	Tw33244	BR0000014683985	Voacanga bracteata Stapf	APOCYNACEAE	Louis J.	1604		Democratic Republic of the Congo
Filtered	Tw35052	BR0000013252960	Voacanga bracteata Stapf	APOCYNACEAE	Louis J.	3347	1937-02-26	Democratic Republic of the Congo
Filtered	Tw35729	BR0000013252953	Voacanga bracteata Stapf	APOCYNACEAE	Louis J.	5711	1937-08-03	Democratic Republic of the Congo
Filtered	Tw35729	BR0000014683886	Voacanga bracteata Stapf	APOCYNACEAE	Louis J.	5711		Democratic Republic of the Congo
Filtered	Tw35729	BR6102005808859	Voacanga bracteata Stapf	APOCYNACEAE	Louis J.	5711	1937-08-03	Democratic Republic of the Congo
Filtered	Tw35052	BR0000014684807	Voacanga chalotiana Pierre ex Stapf	APOCYNACEAE	Louis J.	3347		Democratic Republic of the Congo
Filtered	Tw35457	BR0000013252908	Voacanga chalotiana Pierre ex Stapf	APOCYNACEAE	Louis J.	3488	1937-03-23	Democratic Republic of the Congo
Filtered	Tw35457	BR0000014684777	Voacanga chalotiana Pierre ex Stapf	APOCYNACEAE	Louis J.	3488		Democratic Republic of the Congo
Filtered	Tw33757	BR0000013252946	Voacanga chalotiana Pierre ex Stapf	APOCYNACEAE	Louis J.	4178	1937-06-17	Democratic Republic of the Congo
Filtered	Tw33757	BR0000014684784	Voacanga chalotiana Pierre ex Stapf	APOCYNACEAE	Louis J.	4178		Democratic Republic of the Congo
Filtered	Tw33821	BR0000013252939	Voacanga chalotiana Pierre ex Stapf	APOCYNACEAE	Louis J.	4314	1937-06-30	Democratic Republic of the Congo
Filtered	Tw33821	BR0000014684791	Voacanga chalotiana Pierre ex Stapf	APOCYNACEAE	Louis J.	4314		Democratic Republic of the Congo
Filtered	Tw38385	BR0000013252922	Voacanga chalotiana Pierre ex Stapf	APOCYNACEAE	Louis J.	6710	1937-11-22	Democratic Republic of the Congo
Filtered	Tw38385	BR0000014684814	Voacanga chalotiana Pierre ex Stapf	APOCYNACEAE	Louis J.	6710		Democratic Republic of the Congo
Filtered	Tw38499	BR0000013252915	Voacanga chalotiana Pierre ex Stapf	APOCYNACEAE	Louis J.	7381	1937-12-31	Democratic Republic of the Congo
Filtered	Tw38499	BR0000014684821	Voacanga chalotiana Pierre ex Stapf	APOCYNACEAE	Louis J.	7381		Democratic Republic of the Congo
Filtered	Tw8544	BR0000014422218	Voacanga thouarsii Roem. & Schult.	APOCYNACEAE	Dechamps R.	88	1958-12-06	Democratic Republic of the Congo
Filtered	Tw44681	BR0000014687389	Voacanga thouarsii Roem. & Schult.	APOCYNACEAE	Malaisse F.	13328	1984-11-10	Democratic Republic of the Congo
Unfiltered	Tw24197	BR0000014686863	Ilex mitis (L.) Radlk.	AQUIFOLIACEAE	Bouxin G.	617	1971-05-08	Rwanda
Filtered	Tw28484	BR0000014423611	Ilex mitis (L.) Radlk.	AQUIFOLIACEAE	Dechamps R., Murta F. & da Silva M.	1372	1974-03-07	Angola
Filtered	Tw21963	BR0000014689277	Ilex mitis (L.) Radlk.	AQUIFOLIACEAE	Lewalle J.	3623	1969-05-29	Burundi
Filtered	Tw49332	BR0000019943855	Anchomanes difformis (Blume) Engl.	ARACEAE	Dechamps R.	13261	1989-07-04	Republic of the Congo
Filtered	Tw46564	BR0000019949529	Culcasia falcifolia Engl.	ARACEAE	Malaisse F.	11954	1981-10-03	Democratic Republic of the Congo
Filtered	Tw46567	BR0000019949536	Culcasia falcifolia Engl.	ARACEAE	Malaisse F.	13864	1986-05-08	Democratic Republic of the Congo
Filtered	Tw26831	BR0000006809645	Cussonia angolensis (Seem.) Hiern	ARALIACEAE	Bamps P., Raimundo F. & Matos C.	4024	1973-03-07	Angola
Filtered	Tw28465	BR0000006828943	Cussonia angolensis (Seem.) Hiern	ARALIACEAE	Dechamps R., Murta F. & da Silva M.	1023	1974-02-14	Angola
Filtered	Tw28267	BR0000006828615	Cussonia angolensis (Seem.) Hiern	ARALIACEAE	Dechamps R., Murta F. & da Silva M.	1072	1974-02-17	Angola
Filtered	Tw28541	BR0000006828288	Cussonia angolensis (Seem.) Hiern	ARALIACEAE	Dechamps R., Murta F. & da Silva M.	1429	1974-03-10	Angola
Filtered	Tw26076	BR0000014690181	Cussonia arborea Hochst. ex A.Rich.	ARALIACEAE	Bamps P.	2738	1971-12-06	Rwanda
Filtered	Tw17218	BR0000014689666	Cussonia arborea Hochst. ex A.Rich.	ARALIACEAE	Lewalle J.	1121	1966-10-27	Burundi
Filtered	Tw31821	BR0000014690440	Cussonia arborea Hochst. ex A.Rich.	ARALIACEAE	Malaisse F.	9339	1977-10-16	Democratic Republic of the Congo
Filtered	Tw26042	BR0000014689680	Cussonia arborea Hochst. ex A.Rich.	ARALIACEAE	Troupin G.	14203	1971-12-07	Rwanda
Filtered	Tw78	BR0000008860675	Cussonia brieyi De Wild.	ARALIACEAE	de Briey J.	110		Democratic Republic of the Congo
Filtered	Tw78	BR0000008860682	Cussonia brieyi De Wild.	ARALIACEAE	de Briey J.	110	1913	Democratic Republic of the Congo
Filtered	Tw78	BR0000008860736	Cussonia brieyi De Wild.	ARALIACEAE	de Briey J.	110		Democratic Republic of the Congo
Filtered	Tw32268	BR0000013278984	Cussonia brieyi De Wild.	ARALIACEAE	Donis C.	1688	1948-01-22	Democratic Republic of the Congo
Filtered	Tw32383	BR0000013278977	Cussonia brieyi De Wild.	ARALIACEAE	Donis C.	2021	1948-10-01	Democratic Republic of the Congo
Filtered	Tw42814	BR0000014842276	Cussonia spicata Thunb.	ARALIACEAE	Doutrelepont Hugues	1063	1981-08-01	Union of the Comoros
Filtered	Tw42885	BR0000014840807	Polyscias duplicata (Thouars ex Baill.) Lowry & G.M.Plunkett	ARALIACEAE	Doutrelepont Hugues	1164	1981-08-10	Union of the Comoros
Filtered	Tw21938	BR0000014691133	Polyscias fulva (Hiern)Harms	ARALIACEAE	Bonte E.	10	1969-05	Burundi
Filtered	Tw41522	BR0000014841439	Polyscias fulva (Hiern)Harms	ARALIACEAE	Delvaux J.	601		Democratic Republic of the Congo
Filtered	Tw875	BR0000014690464	Polyscias fulva (Hiern)Harms	ARALIACEAE	Lebrun J.	5416		Democratic Republic of the Congo
Filtered	Tw875	BR0000014690471	Polyscias fulva (Hiern)Harms	ARALIACEAE	Lebrun J.	5416	1932-04	Democratic Republic of the Congo
Filtered	Tw19425	BR0000014691843	Schefflera abyssinica (Hochst. ex A.Rich.) Harms	ARALIACEAE	Lewalle J.	2157	1967-10-26	Burundi
Filtered	Tw32940	BR0000005492381	Schefflera barteri (Seem.) Harms	ARALIACEAE	Louis J.	746	1935-11-30	Democratic Republic of the Congo
Filtered	Tw32940	BR0000005492916	Schefflera barteri (Seem.) Harms	ARALIACEAE	Louis J.	746	1935-11-30	Democratic Republic of the Congo
Filtered	Tw33170	BR0000005494279	Schefflera barteri (Seem.) Harms	ARALIACEAE	Louis J.	1438	1936-03-08	Democratic Republic of the Congo
Filtered	Tw33170	BR0000005494606	Schefflera barteri (Seem.) Harms	ARALIACEAE	Louis J.	1438	1936-03-08	Democratic Republic of the Congo
Filtered	Tw34987	BR0000005492985	Schefflera barteri (Seem.) Harms	ARALIACEAE	Louis J.	3215	1937-02-03	Democratic Republic of the Congo
Filtered	Tw34987	BR0000005493067	Schefflera barteri (Seem.) Harms	ARALIACEAE	Louis J.	3215	1937-02-03	Democratic Republic of the Congo
Filtered	Tw35463	BR0000005492251	Schefflera barteri (Seem.) Harms	ARALIACEAE	Louis J.	3709	1937-04-20	Democratic Republic of the Congo
Filtered	Tw35463	BR0000005493104	Schefflera barteri (Seem.) Harms	ARALIACEAE	Louis J.	3709	1937-04-20	Democratic Republic of the Congo
Filtered	Tw35470	BR0000005492084	Schefflera barteri (Seem.) Harms	ARALIACEAE	Louis J.	3723	1937-04-21	Democratic Republic of the Congo
Filtered	Tw35470	BR0000005492992	Schefflera barteri (Seem.) Harms	ARALIACEAE	Louis J.	3723	1937-04-21	Democratic Republic of the Congo
Filtered	Tw35589	BR0000005493043	Schefflera barteri (Seem.) Harms	ARALIACEAE	Louis J.	4008	1937-05-30	Democratic Republic of the Congo
Filtered	Tw35589	BR0000005493241	Schefflera barteri (Seem.) Harms	ARALIACEAE	Louis J.	4008	1937-05-30	Democratic Republic of the Congo
Filtered	Tw35606	BR0000005492589	Schefflera barteri (Seem.) Harms	ARALIACEAE	Louis J.	4042	1937-06-02	Democratic Republic of the Congo
Filtered	Tw35606	BR0000005492718	Schefflera barteri (Seem.) Harms	ARALIACEAE	Louis J.	4042	1937-06-02	Democratic Republic of the Congo
Filtered	Tw24192	BR0000014695711	Schefflera goetzenii Harms	ARALIACEAE	Bouxin G.	29	1971-06-28	Rwanda
Filtered	Tw26031	BR0000014695896	Schefflera goetzenii Harms	ARALIACEAE	Bouxin G.	1292	1971-12-28	Rwanda
Filtered	Tw23642	BR0000014693007	Schefflera goetzenii Harms	ARALIACEAE	Lewalle J.	5163	1971-02-12	Burundi
Filtered	Tw41367	BR0000013660048	Aristolochia sp.	ARISTOLOCHIACEAE	Wagemans J.	2402	1959-06-05	Democratic Republic of the Congo
Filtered	Tw50906	BR0000014562976	Aristolochiaceae indet.	ARISTOLOCHIACEAE	Dechamps R.	11523	1991-11-07	Uganda
Filtered	Tw35168	BR0000014699931	Pararistolochia macrocarpa (Duch.) Poncy	ARISTOLOCHIACEAE	Louis J.	2178		Democratic Republic of the Congo
Filtered	Tw35168	BR0000014699948	Pararistolochia macrocarpa (Duch.) Poncy	ARISTOLOCHIACEAE	Louis J.	2178	1936-06-05	Democratic Republic of the Congo
Filtered	Tw41237	BR0000013601478	Pararistolochia macrocarpa (Duch.) Poncy	ARISTOLOCHIACEAE	Wagemans J.	1535	1957-06-19	Democratic Republic of the Congo
Filtered	Tw41237	BR6102011205505	Pararistolochia macrocarpa (Duch.) Poncy	ARISTOLOCHIACEAE	Wagemans J.	1535	1957-06-19	Democratic Republic of the Congo
Filtered	Tw41278	BR0000014697821	Pararistolochia macrocarpa (Duch.) Poncy	ARISTOLOCHIACEAE	Wagemans J.	1822	1957-11-06	Democratic Republic of the Congo
Filtered	Tw35784	BR0000013253042	Pararistolochia triactina (Hook.f.) Hutch. & Dalziel	ARISTOLOCHIACEAE	Louis J.	5904	1937-09-01	Democratic Republic of the Congo
Filtered	Tw35784	BR0000014700255	Pararistolochia triactina (Hook.f.) Hutch. & Dalziel	ARISTOLOCHIACEAE	Louis J.	5904		Democratic Republic of the Congo
Filtered	Tw35784	BR0000014700453	Pararistolochia triactina (Hook.f.) Hutch. & Dalziel	ARISTOLOCHIACEAE	Louis J.	5904		Democratic Republic of the Congo
Filtered	Tw42251	BR0000008388766	Pararistolochia triactina (Hook.f.) Hutch. & Dalziel	ARISTOLOCHIACEAE	Malaisse F.	11900	1981-09-20	Democratic Republic of the Congo
Filtered	Tw42251	BR6102006798081	Pararistolochia triactina (Hook.f.) Hutch. & Dalziel	ARISTOLOCHIACEAE	Malaisse F.	11900
Filtered	Tw34994	BR0000013279097	Anisopus efulensis (N.E.Br.) Goyder	ASCLEPIADACEAE	Louis J.	3238	1937-02-06	Democratic Republic of the Congo
Filtered	Tw34994	BR0000013279103	Anisopus efulensis (N.E.Br.) Goyder	ASCLEPIADACEAE	Louis J.	3238	1937-02-06	Democratic Republic of the Congo
Filtered	Tw35026	BR0000013279110	Anisopus efulensis (N.E.Br.) Goyder	ASCLEPIADACEAE	Louis J.	3300	1937-02-17	Democratic Republic of the Congo
Filtered	Tw35026	BR0000013279127	Anisopus efulensis (N.E.Br.) Goyder	ASCLEPIADACEAE	Louis J.	3300	1937-02-17	Democratic Republic of the Congo
Unfiltered	Tw42811	BR0000015367358	Asclepiadaceae indet.	ASCLEPIADACEAE	Doutrelepont Hugues	1058	1981-07-30	Union of the Comoros
Unfiltered	Tw42837	BR0000015367365	Asclepiadaceae indet.	ASCLEPIADACEAE	Doutrelepont Hugues	1095	1981-08-04	Union of the Comoros
Unfiltered	Tw1055	BR0000015363336	Asclepiadaceae indet.	ASCLEPIADACEAE	Lebrun J.	4058	1931-10	Democratic Republic of the Congo
Unfiltered	Tw1055	BR0000015363343	Asclepiadaceae indet.	ASCLEPIADACEAE	Lebrun J.	4058		Democratic Republic of the Congo
Filtered	Tw41307	BR0000015363619	Asclepiadaceae indet.	ASCLEPIADACEAE	Malaisse F.	11824	1981-06-19	Democratic Republic of the Congo
Unfiltered	Tw42159	BR0000015364463	Asclepiadaceae indet.	ASCLEPIADACEAE	Toussaint L.	320	1948-03-31	Democratic Republic of the Congo
Filtered	Tw41359	BR0000015365637	Asclepiadaceae indet.	ASCLEPIADACEAE	Wagemans J.	2394	1959-06-05	Democratic Republic of the Congo
Filtered	Tw41359	BR0000015365644	Asclepiadaceae indet.	ASCLEPIADACEAE	Wagemans J.	2394		Democratic Republic of the Congo
Filtered	Tw42864	BR0000015367341	Asclepias sp.	ASCLEPIADACEAE	Doutrelepont Hugues	1137	1981-08-16	Union of the Comoros
Unfiltered	Tw31360	BR0000014570971	Ceropegia meyeri-johannis Engl. var. angiensis (De Wild.) H.Huber	ASCLEPIADACEAE	Malaisse F.	9171	1977-01-28	Democratic Republic of the Congo
Unfiltered	Tw33488	BR0000014806223	Cynanchum adalinae (K.Schum.) K.Schum.	ASCLEPIADACEAE	Louis J.	2246		Democratic Republic of the Congo
Unfiltered	Tw33488	BR0000014806230	Cynanchum adalinae (K.Schum.) K.Schum.	ASCLEPIADACEAE	Louis J.	2246	1936-06-13	Democratic Republic of the Congo
Filtered	Tw38748	BR0000014807909	Cynanchum gerrardii (Harvey) Liede	ASCLEPIADACEAE	Malaisse F.	11730	1981-04-24	Democratic Republic of the Congo
Filtered	Tw50942	BR0000014809439	Cynanchum viminale (L.) L.	ASCLEPIADACEAE	Dechamps R.	11562	1991-11-11	Uganda
Filtered	Tw50949	BR0000014809422	Cynanchum viminale (L.) L.	ASCLEPIADACEAE	Dechamps R.	11569	1991-11-12	Uganda
Filtered	Tw27439	BR0000014815478	Gomphocarpus fruticosus (L.) W.T.Aiton	ASCLEPIADACEAE	Baudet J.C.	433	1973-10-29	Democratic Republic of the Congo
Filtered	Tw28363	BR0000014821226	Gomphocarpus tomentosus Burch. subsp. frederici (Hiern) Goyder & Nicholas	ASCLEPIADACEAE	Dechamps R., Murta F. & da Silva M.	1290	1974-02-28	Angola
Filtered	Tw28691	BR0000014824388	Gymnema sylvestre (Retz.) R.Br. ex Schult.	ASCLEPIADACEAE	Dechamps R., Murta F. & da Silva M.	1254	1974-02-26	Angola
Filtered	Tw39944	BR0000014828959	Gymnema sylvestre (Retz.) R.Br. ex Schult.	ASCLEPIADACEAE	Malaisse F.	11168	1980-10-23	Democratic Republic of the Congo
Filtered	Tw38592	BR0000014560934	Periploca nigrescens Afzel.	ASCLEPIADACEAE	Louis J.	2102		Democratic Republic of the Congo
Filtered	Tw38592	BR0000014560941	Periploca nigrescens Afzel.	ASCLEPIADACEAE	Louis J.	2102	1936-05-30	Democratic Republic of the Congo
Filtered	Tw46906	BR0000014038549	Secamone erythradenia K.Schum.	ASCLEPIADACEAE	Malaisse F.	9788	1979-05-31	Democratic Republic of the Congo
Filtered	Tw46907	BR0000014038556	Secamone erythradenia K.Schum.	ASCLEPIADACEAE	Malaisse F.	9946	1979-09-24	Democratic Republic of the Congo
Filtered	Tw46908	BR0000014038587	Secamone erythradenia K.Schum.	ASCLEPIADACEAE	Malaisse F.	12815	1983-11-12	Democratic Republic of the Congo
Filtered	Tw1413	BR0000014049255	Stathmostelma welwitschii Britten & Rendle	ASCLEPIADACEAE	Devred R.	129	1948-03-26	Democratic Republic of the Congo
Filtered	Tw45577	BR0000015352019	Tacazzea apiculata Oliv.	ASCLEPIADACEAE	Bamps P. & Malaisse F.	8340	1986-01-25	Democratic Republic of the Congo
Filtered	Tw45097	BR0000015358615	Tylophora sylvatica Decne.	ASCLEPIADACEAE	Malaisse F.	13596	1985-10-08	Democratic Republic of the Congo
Filtered	Tw32810	BR0000015361394	Zacateza pedicellata (K.Schum.) Bullock	ASCLEPIADACEAE	Louis J.	106		Democratic Republic of the Congo
Filtered	Tw32810	BR0000015361400	Zacateza pedicellata (K.Schum.) Bullock	ASCLEPIADACEAE	Louis J.	106	1935-09-11	Democratic Republic of the Congo
Unfiltered	Tw2433	BR0000016308763	Asplenium macrophlebium Baker	ASPLENIACEAE	Pierlot R.	1205	1955-12-21	Democratic Republic of the Congo
Filtered	Tw42933	BR0000016325807	Asplenium sp.	ASPLENIACEAE	Doutrelepont Hugues	1228	1981-08-09	Union of the Comoros
Unfiltered	Tw23523	BR0000015177735	Gymnanthemum amygdalinum (Delile) Sch.Bip. ex Walp.	ASTERACEAE	Michelson A.	TMN 1321	1988-11	Rwanda
Filtered	Tw23645	BR0000015990464	Balanites aegyptiaca (L.) Delile var. aegyptiaca	BALANITACEAE	Lewalle J.	5213	1971-02-21	Burundi
Filtered	Tw45156	BR0000014780325	Balanites aegyptiacus (L.) Delile	BALANITACEAE	Malaisse F.	13653	1985-10-29	Democratic Republic of the Congo
Filtered	Tw28924	BR0000013115623	Balanites aegyptica (L.) Delile var. quarrei (De Wild.) G.Gilbert	BALANITACEAE	Van Meel in de Witte G.F.	4141	1948-03-20	Democratic Republic of the Congo
Filtered	Tw28688	BR0000014781230	Balanites angolensis (Welw.) Welw. ex Mildbr. & Schltr.	BALANITACEAE	Dechamps R., Murta F. & da Silva M.	1112	1974-02-19	Angola
Filtered	Tw28419	BR0000014781247	Balanites angolensis (Welw.) Welw. ex Mildbr. & Schltr.	BALANITACEAE	Dechamps R., Murta F. & da Silva M.	1113	1974-02-19	Angola
Filtered	Tw9779	BR0000014782046	Balanites wilsoniana Dawe & Sprague var. wilsoniana	BALANITACEAE	Maudoux É.	3262	1957-03-19	Democratic Republic of the Congo
Filtered	Tw9808	BR0000014782060	Balanites wilsoniana Dawe & Sprague var. wilsoniana	BALANITACEAE	Michelson A.	679		Democratic Republic of the Congo
Unfiltered	Tw7684	BR0000006760489	Impatiens niamniamensis Gilg	BALSAMINACEAE	Dechamps R.	104	1959-01-08	Democratic Republic of the Congo
Filtered	Tw33230	BR0000006764449	Impatiens niamniamensis Gilg	BALSAMINACEAE	Louis J.	1560	1936-03-28	Democratic Republic of the Congo
Filtered	Tw33230	BR0000006764777	Impatiens niamniamensis Gilg	BALSAMINACEAE	Louis J.	1560	1936-03-28	Democratic Republic of the Congo
Filtered	Tw42846	BR0000014150869	Begonia comorensis Warb.	BEGONIACEAE	Doutrelepont Hugues	1117	1981-08-03	Union of the Comoros
Unfiltered	Tw40314	BR0000014182556	Bignoniaceae indet.	BIGNONIACEAE	Dechamps R.	8014	1980-11	Democratic Republic of the Congo
Filtered	Tw28281	BR0000014164774	Catophractes alexandri D.Don	BIGNONIACEAE	Dechamps R., Murta F. & da Silva M.	1219	1974-02-24	Angola
Filtered	Tw1217	BR0000014165405	Fernandoa adolfi-friderici (Gilg & Mildbr.) Heine	BIGNONIACEAE	Lebrun J.	1834	1930-12	Democratic Republic of the Congo
Filtered	Tw1217	BR0000014165412	Fernandoa adolfi-friderici (Gilg & Mildbr.) Heine	BIGNONIACEAE	Lebrun J.	1834		Democratic Republic of the Congo
Filtered	Tw33092	BR0000013252731	Fernandoa adolfi-friderici (Gilg & Mildbr.) Heine	BIGNONIACEAE	Louis J.	1105	1936-01-24	Democratic Republic of the Congo
Filtered	Tw33092	BR0000014165269	Fernandoa adolfi-friderici (Gilg & Mildbr.) Heine	BIGNONIACEAE	Louis J.	1105		Democratic Republic of the Congo
Filtered	Tw34716	BR0000013252724	Fernandoa adolfi-friderici (Gilg & Mildbr.) Heine	BIGNONIACEAE	Louis J.	2602	1936-09-15	Democratic Republic of the Congo
Filtered	Tw34716	BR0000014165276	Fernandoa adolfi-friderici (Gilg & Mildbr.) Heine	BIGNONIACEAE	Louis J.	2602		Democratic Republic of the Congo
Filtered	Tw33584	BR0000013252717	Fernandoa adolfi-friderici (Gilg & Mildbr.) Heine	BIGNONIACEAE	Louis J.	3045	1936-12-30	Democratic Republic of the Congo
Filtered	Tw33584	BR0000014165283	Fernandoa adolfi-friderici (Gilg & Mildbr.) Heine	BIGNONIACEAE	Louis J.	3045		Democratic Republic of the Congo
Filtered	Tw35480	BR0000013252700	Fernandoa adolfi-friderici (Gilg & Mildbr.) Heine	BIGNONIACEAE	Louis J.	3752	1937-04-24	Democratic Republic of the Congo
Filtered	Tw35480	BR0000014165290	Fernandoa adolfi-friderici (Gilg & Mildbr.) Heine	BIGNONIACEAE	Louis J.	3752		Democratic Republic of the Congo
Filtered	Tw35480	BR0000014165306	Fernandoa adolfi-friderici (Gilg & Mildbr.) Heine	BIGNONIACEAE	Louis J.	3752		Democratic Republic of the Congo
Filtered	Tw35723	BR0000013252694	Fernandoa adolfi-friderici (Gilg & Mildbr.) Heine	BIGNONIACEAE	Louis J.	5699	1937-08-03	Democratic Republic of the Congo
Filtered	Tw35723	BR0000014165313	Fernandoa adolfi-friderici (Gilg & Mildbr.) Heine	BIGNONIACEAE	Louis J.	5699		Democratic Republic of the Congo
Filtered	Tw59833	BR0000014165801	Jacaranda mimosifolia D.Don	BIGNONIACEAE	Njouonkou A.	TW59833	2007-08-25	Cameroon
Filtered	Tw23915	BR0000014166808	Kigelia africana (Lam.) Benth.	BIGNONIACEAE	Coget T.	236	1970-07	Democratic Republic of the Congo
Filtered	Tw28983	BR0000014166815	Kigelia africana (Lam.) Benth.	BIGNONIACEAE	de Witte G.F.	6843	1949-06-21	Democratic Republic of the Congo
Filtered	Tw28944	BR0000014166839	Kigelia africana (Lam.) Benth.	BIGNONIACEAE	de Witte G.F.	6948	1949-07-04	Democratic Republic of the Congo
Filtered	Tw41626	BR0000014166969	Kigelia africana (Lam.) Benth.	BIGNONIACEAE	Michelson A.	1322	1989-11	Rwanda
Filtered	Tw28819	BR0000014167546	Kigelia africana (Lam.) Benth. subsp. africana	BIGNONIACEAE	De Saeger H.	111	1950-02-03	Democratic Republic of the Congo
Filtered	Tw30278	BR0000014167584	Kigelia africana (Lam.) Benth. subsp. africana	BIGNONIACEAE	de Witte G.F.	4065	1948-08-11	Democratic Republic of the Congo
Filtered	Tw23847	BR0000014167829	Kigelia africana (Lam.) Benth. subsp. africana	BIGNONIACEAE	Lewalle J.	5322	1971-03-17	Burundi
Filtered	Tw33354	BR0000014169199	Kigelia africana (Lam.) Benth. subsp. moosa (Sprague) Bidgood & Verdc.	BIGNONIACEAE	Louis J.	2033	1936-05-27	Democratic Republic of the Congo
Filtered	Tw33354	BR0000014169205	Kigelia africana (Lam.) Benth. subsp. moosa (Sprague) Bidgood & Verdc.	BIGNONIACEAE	Louis J.	2033		Democratic Republic of the Congo
Filtered	Tw35405	BR0000013252670	Kigelia africana (Lam.) Benth. subsp. moosa (Sprague) Bidgood & Verdc.	BIGNONIACEAE	Louis J.	3382	1937-03-02	Democratic Republic of the Congo
Filtered	Tw35405	BR0000014169212	Kigelia africana (Lam.) Benth. subsp. moosa (Sprague) Bidgood & Verdc.	BIGNONIACEAE	Louis J.	3382		Democratic Republic of the Congo
Filtered	Tw35919	BR0000013252687	Kigelia africana (Lam.) Benth. subsp. moosa (Sprague) Bidgood & Verdc.	BIGNONIACEAE	Louis J.	7913	1938-02-16	Democratic Republic of the Congo
Filtered	Tw35919	BR0000014169243	Kigelia africana (Lam.) Benth. subsp. moosa (Sprague) Bidgood & Verdc.	BIGNONIACEAE	Louis J.	7913		Democratic Republic of the Congo
Filtered	Tw61093	BR0000013296872	Markhamia cf. tomentosa (Benth.) K.Schum. ex Engl.	BIGNONIACEAE	Mbambi L.N.	32	2010-03-03	Democratic Republic of the Congo
Filtered	Tw28965	BR0000014170751	Markhamia lutea (Benth.) K.Schum.	BIGNONIACEAE	de Witte G.F.	06922	1949-06-29	Democratic Republic of the Congo
Filtered	Tw26060	BR0000014173905	Markhamia obtusifolia (Baker) Sprague	BIGNONIACEAE	Troupin G.	14.290	1972-01-14	Rwanda
Filtered	Tw26060	BR6102010318367	Markhamia obtusifolia (Baker) Sprague	BIGNONIACEAE	Troupin G.	14290
Filtered	Tw41	BR0000013279141	Markhamia tomentosa (Benth.) K.Schum. ex Engl.	BIGNONIACEAE	de Briey J.	195		Democratic Republic of the Congo
Filtered	Tw41	BR0000013279158	Markhamia tomentosa (Benth.) K.Schum. ex Engl.	BIGNONIACEAE	de Briey J.	195		Democratic Republic of the Congo
Filtered	Tw41	BR0000013279165	Markhamia tomentosa (Benth.) K.Schum. ex Engl.	BIGNONIACEAE	de Briey J.	195		Democratic Republic of the Congo
Filtered	Tw41	BR0000013279172	Markhamia tomentosa (Benth.) K.Schum. ex Engl.	BIGNONIACEAE	de Briey J.	195		Democratic Republic of the Congo
Filtered	Tw41	BR0000013279189	Markhamia tomentosa (Benth.) K.Schum. ex Engl.	BIGNONIACEAE	de Briey J.	195		Democratic Republic of the Congo
Filtered	Tw41	BR0000013279196	Markhamia tomentosa (Benth.) K.Schum. ex Engl.	BIGNONIACEAE	de Briey J.	195		Democratic Republic of the Congo
Filtered	Tw41	BR0000014174896	Markhamia tomentosa (Benth.) K.Schum. ex Engl.	BIGNONIACEAE	de Briey J.	195	1913	Democratic Republic of the Congo
Filtered	Tw41	BR0000021700521	Markhamia tomentosa (Benth.) K.Schum. ex Engl.	BIGNONIACEAE	de Briey J.	195		Democratic Republic of the Congo
Filtered	Tw40315	BR0000014176241	Markhamia tomentosa (Benth.) K.Schum. ex Engl.	BIGNONIACEAE	Dechamps R.	8015	1980-11	Democratic Republic of the Congo
Filtered	Tw28543	BR0000014174797	Markhamia tomentosa (Benth.) K.Schum. ex Engl.	BIGNONIACEAE	Dechamps R., Murta F. & da Silva M.	1438	1974-03-11	Angola
Filtered	Tw28509	BR0000014174803	Markhamia tomentosa (Benth.) K.Schum. ex Engl.	BIGNONIACEAE	Dechamps R., Murta F. & da Silva M.	1439	1974-03-11	Angola
Filtered	Tw32619	BR0000013279462	Markhamia tomentosa (Benth.) K.Schum. ex Engl.	BIGNONIACEAE	Donis C.	2389	1949-02-11	Democratic Republic of the Congo
Unfiltered	Tw29797	BR0000014174544	Markhamia tomentosa (Benth.) K.Schum. ex Engl.	BIGNONIACEAE	Foury P. & Foury	57	1935	Cameroon
Filtered	Tw41616	BR0000014175022	Markhamia tomentosa (Benth.) K.Schum. ex Engl.	BIGNONIACEAE	Maudoux É.	310		Democratic Republic of the Congo
Filtered	Tw41616	BR0000014175039	Markhamia tomentosa (Benth.) K.Schum. ex Engl.	BIGNONIACEAE	Maudoux É.	310	1950-02-04	Democratic Republic of the Congo
Filtered	Tw51746	BR0000009337718	Markhamia tomentosa (Benth.) K.Schum. ex Engl.	BIGNONIACEAE	Soforma-Mayombe	51746	1993-03-15	Democratic Republic of the Congo
Filtered	Tw51748	BR0000009260610	Markhamia tomentosa (Benth.) K.Schum. ex Engl.	BIGNONIACEAE	Soforma-Mayombe	51748	1993-03-15	Democratic Republic of the Congo
Filtered	Tw5150	BR0000013279134	Markhamia tomentosa (Benth.) K.Schum. ex Engl.	BIGNONIACEAE	Wagemans J.	902	1954-11-18	Democratic Republic of the Congo
Filtered	Tw50691	BR0000009052123	Newbouldia laevis (P.Beauv.) Seem. ex Bureau	BIGNONIACEAE	Dansi A.	TW50691	1991-09-15	Benin
Filtered	Tw42903	BR0000014179211	Pyrostegia venusta (Ker-Gawl) Miers	BIGNONIACEAE	Doutrelepont Hugues	1184	1981-08	Union of the Comoros
Filtered	Tw64838	BR0000013666309	Rhigozum madagascariense Drake	BIGNONIACEAE		P	2013-07	Madagascar
Filtered	Tw29067	BR0000015850744	Spathodea campanulata P.Beauv.	BIGNONIACEAE	de Witte G.F.	5903	1972	Democratic Republic of the Congo
Filtered	Tw51073	BR0000015850065	Spathodea campanulata P.Beauv.	BIGNONIACEAE	Dechamps R.	11685	1991-11-27	Uganda
Filtered	Tw33038	BR0000015853103	Spathodea campanulata P.Beauv.	BIGNONIACEAE	Louis J.	897	1935-12-28	Democratic Republic of the Congo
Filtered	Tw33038	BR0000015853110	Spathodea campanulata P.Beauv.	BIGNONIACEAE	Louis J.	897		Democratic Republic of the Congo
Filtered	Tw34850	BR0000013252748	Spathodea campanulata P.Beauv.	BIGNONIACEAE	Louis J.	2854	1936-11-19	Democratic Republic of the Congo
Filtered	Tw34850	BR0000015851604	Spathodea campanulata P.Beauv.	BIGNONIACEAE	Louis J.	2854		Democratic Republic of the Congo
Filtered	Tw8435	BR0000015852601	Spathodea campanulata P.Beauv. subsp. congolana Bidgood	BIGNONIACEAE	Dechamps R.	42	1958-06-21	Democratic Republic of the Congo
Filtered	Tw898	BR0000015852809	Spathodea campanulata P.Beauv. subsp. congolana Bidgood	BIGNONIACEAE	Lebrun J.	5420	1932-04	Democratic Republic of the Congo
Filtered	Tw898	BR0000015852816	Spathodea campanulata P.Beauv. subsp. congolana Bidgood	BIGNONIACEAE	Lebrun J.	5420		Democratic Republic of the Congo
Filtered	Tw38418	BR0000015852731	Spathodea campanulata P.Beauv. subsp. congolana Bidgood	BIGNONIACEAE	Louis J.	6835	1937-12-01	Democratic Republic of the Congo
Filtered	Tw38418	BR0000015852748	Spathodea campanulata P.Beauv. subsp. congolana Bidgood	BIGNONIACEAE	Louis J.	6835		Democratic Republic of the Congo
Filtered	Tw61177	BR0000013296827	Spathodea cf. campanulata P.Beauv.	BIGNONIACEAE	Mbambi L.N.	116	2010-03-09	Democratic Republic of the Congo
Filtered	Tw64879	BR0000013666293	Stereospermum euphorioides (Bojer) DC.	BIGNONIACEAE		Q	2013-07	Madagascar
Filtered	Tw45578	BR0000005958870	Stereospermum harmsianum K.Schum.	BIGNONIACEAE	Bamps P. & Malaisse F.	8370	1986-01-28	Democratic Republic of the Congo
Filtered	Tw30245	BR0000014180330	Stereospermum kunthianum Cham.	BIGNONIACEAE	de Witte G.F.	4078	1977	Democratic Republic of the Congo
Filtered	Tw30245	BR0000014180347	Stereospermum kunthianum Cham.	BIGNONIACEAE	de Witte G.F.	04078	1948-08-12	Democratic Republic of the Congo
Filtered	Tw50918	BR0000015854612	Stereospermum kunthianum Cham.	BIGNONIACEAE	Dechamps R.	11536	1991-11-09	Uganda
Filtered	Tw50923	BR0000015854605	Stereospermum kunthianum Cham.	BIGNONIACEAE	Dechamps R.	11541	1991-11-09	Uganda
Filtered	Tw44674	BR0000014181504	Tecoma stans (L.) Juss. ex Kunth	BIGNONIACEAE	Malaisse F.	13424	1985-01-05	Democratic Republic of the Congo
Filtered	Tw61191	BR0000013297145	Bixa orellana L.	BIXACEAE	Mbambi L.N.	130	2010-03-17	Democratic Republic of the Congo
Filtered	Tw28118	BR0000013180072	Adansonia digitata L.	BOMBACACEAE	Dechamps R., Murta F. & da Silva M.	1250	1974-02-26	Angola
Filtered	Tw34915	BR0000006910556	Bombax buonopozense P.Beauv.	BOMBACACEAE	Louis J.	2948	1936-12-11	Democratic Republic of the Congo
Filtered	Tw34915	BR0000014185410	Bombax buonopozense P.Beauv.	BOMBACACEAE	Louis J.	2948		Democratic Republic of the Congo
Filtered	Tw35530	BR0000014185427	Bombax buonopozense P.Beauv.	BOMBACACEAE	Louis J.	3876		Democratic Republic of the Congo
Filtered	Tw35678	BR0000006912574	Bombax buonopozense P.Beauv.	BOMBACACEAE	Louis J.	5594	1937-07-15	Democratic Republic of the Congo
Filtered	Tw35678	BR0000014185434	Bombax buonopozense P.Beauv.	BOMBACACEAE	Louis J.	5594		Democratic Republic of the Congo
Filtered	Tw61175	BR0000013297329	Bombax buonopozense P.Beauv.	BOMBACACEAE	Mbambi L.N.	114	2010-03-09	Democratic Republic of the Congo
Filtered	Tw1460	BR0000006911119	Bombax buonopozense P.Beauv. subsp. reflexum (Sprague) A.Robyns	BOMBACACEAE	Donis C.	450		Democratic Republic of the Congo
Filtered	Tw35530	BR0000006910242	Bombax buonopozense P.Beauv. subsp. reflexum (Sprague) A.Robyns	BOMBACACEAE	Louis J.	3876	1937-05-17	Democratic Republic of the Congo
Filtered	Tw1418	BR0000006927097	Ceiba pentandra (L.) Gaertn.	BOMBACACEAE	Donis C.	394		Democratic Republic of the Congo
Filtered	Tw42830	BR0000015159052	Ceiba pentandra (L.) Gaertn.	BOMBACACEAE	Doutrelepont Hugues	1081	1981-08-19	Union of the Comoros
Unfiltered	Tw29828	BR0000014186004	Ceiba pentandra (L.) Gaertn.	BOMBACACEAE	Foury	105		Cameroon
Filtered	Tw34849	BR0000006924089	Ceiba pentandra (L.) Gaertn.	BOMBACACEAE	Louis J.	2853	1936-11-19	Democratic Republic of the Congo
Filtered	Tw34849	BR0000014186196	Ceiba pentandra (L.) Gaertn.	BOMBACACEAE	Louis J.	2853		Democratic Republic of the Congo
Filtered	Tw35679	BR0000006923365	Ceiba pentandra (L.) Gaertn.	BOMBACACEAE	Louis J.	5595	1937-07-15	Democratic Republic of the Congo
Filtered	Tw35679	BR0000013252793	Ceiba pentandra (L.) Gaertn.	BOMBACACEAE	Louis J.	5595	1937-07-15	Democratic Republic of the Congo
Filtered	Tw35679	BR0000014186202	Ceiba pentandra (L.) Gaertn.	BOMBACACEAE	Louis J.	5595		Democratic Republic of the Congo
Filtered	Tw61095	BR0000013297510	Ceiba pentandra (L.) Gaertn.	BOMBACACEAE	Mbambi L.N.	34	2010-03-03	Democratic Republic of the Congo
Filtered	Tw1228	BR0000014188671	Cordia africana Lam.	BORAGINACEAE	Lebrun J.	3144	1931-06	Democratic Republic of the Congo
Filtered	Tw1228	BR0000014188688	Cordia africana Lam.	BORAGINACEAE	Lebrun J.	3144		Democratic Republic of the Congo
Filtered	Tw41085	BR0000014189470	Cordia africana Lam.	BORAGINACEAE	Malaisse F.	11774	1981-04-03	Democratic Republic of the Congo
Filtered	Tw41532	BR0000014191169	Cordia millenii Baker	BORAGINACEAE	Delvaux J.	632	1957-05-05	Democratic Republic of the Congo
Filtered	Tw33112	BR0000013252755	Cordia millenii Baker	BORAGINACEAE	Louis J.	1187	1936-02-03	Democratic Republic of the Congo
Filtered	Tw33112	BR0000014191602	Cordia millenii Baker	BORAGINACEAE	Louis J.	1187		Democratic Republic of the Congo
Filtered	Tw33265	BR0000013252786	Cordia millenii Baker	BORAGINACEAE	Louis J.	1753	1936-04-23	Democratic Republic of the Congo
Filtered	Tw35429	BR0000013252779	Cordia millenii Baker	BORAGINACEAE	Louis J.	3446	1937-03-08	Democratic Republic of the Congo
Filtered	Tw35429	BR0000014191626	Cordia millenii Baker	BORAGINACEAE	Louis J.	3446		Democratic Republic of the Congo
Filtered	Tw44604	BR0000014191992	Cordia millenii Baker	BORAGINACEAE	Malaisse F.	13448	1985-02-01	Democratic Republic of the Congo
Filtered	Tw50891	BR0000015173638	Cordia monoica Roxb.	BORAGINACEAE	Dechamps R.	11511	1991-11-05	Uganda
Filtered	Tw50939	BR0000014192241	Cordia monoica Roxb.	BORAGINACEAE	Dechamps R.	11559	1991-11-11	Uganda
Filtered	Tw50950	BR0000015173645	Cordia monoica Roxb.	BORAGINACEAE	Dechamps R.	11570	1991-11-12	Uganda
Filtered	Tw50967	BR0000014192258	Cordia monoica Roxb.	BORAGINACEAE	Dechamps R.	11589	1991-11-16	Uganda
Filtered	Tw28677	BR0000014192364	Cordia monoica Roxb.	BORAGINACEAE	Dechamps R., Murta F. & da Silva M.	1598	1974-03-22	Angola
Filtered	Tw28614	BR0000014192340	Cordia monoica Roxb.	BORAGINACEAE	Dechamps R., Murta F. & da Silva M.	1599	1974-03-22	Angola
Filtered	Tw28481	BR0000014192357	Cordia monoica Roxb.	BORAGINACEAE	Dechamps R., Murta F. & da Silva M.	1600	1974-03-22	Angola
Filtered	Tw44675	BR0000005958115	Cordia mukuensis Taton	BORAGINACEAE	Malaisse F.	13316	1984-11-06	Democratic Republic of the Congo
Filtered	Tw45149	BR0000005959792	Cordia mukuensis Taton	BORAGINACEAE	Malaisse F.	13639	1985-10-29	Democratic Republic of the Congo
Filtered	Tw50881	BR0000014193422	Cordia quercifolia Klotzsch	BORAGINACEAE	Dechamps R.	11501	1991-11-05	Uganda
Filtered	Tw50892	BR0000014193439	Cordia quercifolia Klotzsch	BORAGINACEAE	Dechamps R.	11513	1991-11-05	Uganda
Filtered	Tw50913	BR0000014193446	Cordia quercifolia Klotzsch	BORAGINACEAE	Dechamps R.	11530	1991-11-08	Uganda
Filtered	Tw50941	BR0000014193453	Cordia quercifolia Klotzsch	BORAGINACEAE	Dechamps R.	11561	1991-11-11	Uganda
Filtered	Tw28448	BR0000014194337	Cordia sinensis Lam.	BORAGINACEAE	Dechamps R., Murta F. & da Silva M.	1205	1974-02-22	Angola
Filtered	Tw28561	BR0000014194351	Cordia sinensis Lam.	BORAGINACEAE	Dechamps R., Murta F. & da Silva M.	1209	1974-02-22	Angola
Filtered	Tw28624	BR0000014194344	Cordia sinensis Lam.	BORAGINACEAE	Dechamps R., Murta F. & da Silva M.	1210	1974-02-22	Angola
Filtered	Tw51064	BR0000014194924	Cordia sp.	BORAGINACEAE	Dechamps R.	11676	1991-11-27	Uganda
Filtered	Tw45459	BR0000014194740	Cordia sp.	BORAGINACEAE	Malaisse F.	13723	1985-12-03	Democratic Republic of the Congo
Filtered	Tw28323	BR0000014201325	Ehretia angolensis Baker	BORAGINACEAE	Dechamps R., Murta F. & da Silva M.	1575	1974-03-20	Angola
Filtered	Tw830	BR0000014201905	Ehretia cymosa Thonn. var. breviflora (De Wild.) Taton	BORAGINACEAE	de Briey J.	33	1911-10-14	Democratic Republic of the Congo
Filtered	Tw32219	BR0000014201981	Ehretia cymosa Thonn. var. breviflora (De Wild.) Taton	BORAGINACEAE	Donis C.	1445	1947-08-18	Democratic Republic of the Congo
Filtered	Tw32338	BR0000014202001	Ehretia cymosa Thonn. var. breviflora (De Wild.) Taton	BORAGINACEAE	Donis C.	1958	1948-08-03	Democratic Republic of the Congo
Filtered	Tw35066	BR0000014203091	Ehretia cymosa Thonn. var. breviflora (De Wild.) Taton	BORAGINACEAE	Louis J.	3373		Democratic Republic of the Congo
Filtered	Tw35066	BR0000013252762	Ehretia cymosa Thonn. var. breviflora (De Wild.) Taton	BORAGINACEAE	Louis J.	3376	1937-03-01	Democratic Republic of the Congo
Filtered	Tw41546	BR0000014202018	Ehretia cymosa Thonn. var. breviflora (De Wild.) Taton	BORAGINACEAE	Maudoux É.	45	1948-08-09	Democratic Republic of the Congo
Filtered	Tw42258	BR0000014206320	Ehretia obtusifolia Hochst. ex DC.	BORAGINACEAE	Malaisse F.	11992	1981-10-23	Democratic Republic of the Congo
Filtered	Tw28815	BR0000014214868	Heliotropium ovalifolium Forssk.	BORAGINACEAE	De Saeger H.	104	1935	Democratic Republic of the Congo
Filtered	Tw28815	BR0000014214875	Heliotropium ovalifolium Forssk.	BORAGINACEAE	De Saeger H.	104		Democratic Republic of the Congo
Filtered	Tw44529	BR0000014224324	Trichodesma zeylanicum (Burm.f.) R.Br.	BORAGINACEAE	Malaisse F.	13376	1984-11-15	Democratic Republic of the Congo
Filtered	Tw28573	BR0000015868244	Nuxia congesta R.Br. ex Fresen.	BUDDLEJACEAE	Dechamps R., Murta F. & da Silva M.	1551	1974-03-19	Angola
Filtered	Tw45064	BR0000015869098	Nuxia congesta R.Br. ex Fresen.	BUDDLEJACEAE	Malaisse F.	13520	1985-09-07	Democratic Republic of the Congo
Filtered	Tw39290	BR0000015870247	Nuxia floribunda Benth.	BUDDLEJACEAE	Troupin G.	16091	1978-06-15	Rwanda
Filtered	Tw28984	BR0000015870971	Nuxia oppositifolia (Hochst.) Benth.	BUDDLEJACEAE	de Witte G.F.	06758	1949-06-09	Democratic Republic of the Congo
Filtered	Tw61160	BR0000013297312	Aucoumea klaineana Pierre	BURSERACEAE	Mbambi L.N.	99	2010-03-05	Democratic Republic of the Congo
Filtered	Tw41537	BR0000014227677	Canarium schweinfurthii Engl.	BURSERACEAE	Delvaux J.	637	1957-05-05	Democratic Republic of the Congo
Filtered	Tw1452	BR0000013279493	Canarium schweinfurthii Engl.	BURSERACEAE	Donis C.	417		Democratic Republic of the Congo
Filtered	Tw32649	BR0000013279509	Canarium schweinfurthii Engl.	BURSERACEAE	Donis C.	2425	1949-02-23	Democratic Republic of the Congo
Filtered	Tw33117	BR0000013253431	Canarium schweinfurthii Engl.	BURSERACEAE	Louis J.	1200	1936-02-06	Democratic Republic of the Congo
Filtered	Tw33117	BR0000014228421	Canarium schweinfurthii Engl.	BURSERACEAE	Louis J.	1200		Democratic Republic of the Congo
Filtered	Tw33389	BR0000014228452	Canarium schweinfurthii Engl.	BURSERACEAE	Louis J.	2162	1936-06-03	Democratic Republic of the Congo
Filtered	Tw33389	BR0000014228469	Canarium schweinfurthii Engl.	BURSERACEAE	Louis J.	2162		Democratic Republic of the Congo
Filtered	Tw34980	BR0000013253424	Canarium schweinfurthii Engl.	BURSERACEAE	Louis J.	3199	1937-01-30	Democratic Republic of the Congo
Filtered	Tw34980	BR0000014228490	Canarium schweinfurthii Engl.	BURSERACEAE	Louis J.	3199		Democratic Republic of the Congo
Filtered	Tw1164	BR0000014228506	Canarium schweinfurthii Engl.	BURSERACEAE	Louis J.	3298	1937-02-17	Democratic Republic of the Congo
Filtered	Tw1164	BR0000014228513	Canarium schweinfurthii Engl.	BURSERACEAE	Louis J.	3298		Democratic Republic of the Congo
Filtered	Tw38340	BR0000013253417	Canarium schweinfurthii Engl.	BURSERACEAE	Louis J.	6572	1937-11-12	Democratic Republic of the Congo
Filtered	Tw38340	BR0000014228520	Canarium schweinfurthii Engl.	BURSERACEAE	Louis J.	6572		Democratic Republic of the Congo
Filtered	Tw9769	BR0000014228636	Canarium schweinfurthii Engl.	BURSERACEAE	Maudoux É.	3245	1956-01-06	Democratic Republic of the Congo
Filtered	Tw61151	BR0000013297336	Canarium schweinfurthii Engl.	BURSERACEAE	Mbambi L.N.	90	2010-03-05	Democratic Republic of the Congo
Filtered	Tw57658	BR0000013293123	Canarium schweinfurthii Engl.	BURSERACEAE	Ntahobavuka H.	38	2004-10-09	Democratic Republic of the Congo
Filtered	Tw128	BR0000013279516	Canarium schweinfurthii Engl.	BURSERACEAE	Vermoesen F.M.C.	1325	1919-01-04	Democratic Republic of the Congo
Filtered	Tw51796	BR0000009324220	Canarium schweinfurthii Engl.	BURSERACEAE	Soforma-Mayombe		1993-03-15	Democratic Republic of the Congo
Filtered	Tw30755	BR0000014230530	Commiphora africana (A.Rich.) Endl.	BURSERACEAE	Malaisse F.	9128	1976-10-31	Democratic Republic of the Congo
Filtered	Tw40967	BR0000014230547	Commiphora africana (A.Rich.) Endl.	BURSERACEAE	Malaisse F.	11567	1981-01-30	Democratic Republic of the Congo
Filtered	Tw28525	BR0000014230967	Commiphora anacardiifolia Dinter & Engl.	BURSERACEAE	Dechamps R., Murta F. & da Silva M.	1128	1974-02-19	Angola
Filtered	Tw28188	BR0000014230974	Commiphora anacardiifolia Dinter & Engl.	BURSERACEAE	Dechamps R., Murta F. & da Silva M.	1129	1974-02-19	Angola
Filtered	Tw26843	BR0000014231001	Commiphora angolensis Engl.	BURSERACEAE	Bamps P. & Martins S.	4332	1973-03-29	Angola
Filtered	Tw28668	BR0000014231018	Commiphora angolensis Engl.	BURSERACEAE	Dechamps R., Murta F. & da Silva M.	1121	1974-02-19	Angola
Filtered	Tw28252	BR0000014231025	Commiphora angolensis Engl.	BURSERACEAE	Dechamps R., Murta F. & da Silva M.	1122	1974-02-19	Angola
Filtered	Tw28592	BR0000014231032	Commiphora angolensis Engl.	BURSERACEAE	Dechamps R., Murta F. & da Silva M.	1279	1974-02-28	Angola
Filtered	Tw28686	BR0000014232732	Commiphora glandulosa Schinz	BURSERACEAE	Dechamps R., Murta F. & da Silva M.	1223	1974-02-24	Angola
Filtered	Tw39943	BR0000014232985	Commiphora glandulosa Schinz	BURSERACEAE	Malaisse F.	11165	1980-10-25	Democratic Republic of the Congo
Filtered	Tw26078	BR0000014233487	Commiphora habessinica (O.Berg) Engl.	BURSERACEAE	Bamps P.	2949	1972-01-12	Rwanda
Filtered	Tw44795	BR0000014234033	Commiphora marchandii Engl.	BURSERACEAE	Dorr L.J. & Koenders L.	2979	1984-04-09	Madagascar
Filtered	Tw28183	BR0000015114006	Commiphora mollis (Oliv.) Engl.	BURSERACEAE	Dechamps R., Murta F. & da Silva M.	1137	1974-02-19	Angola
Filtered	Tw28097	BR0000015114488	Commiphora mollis (Oliv.) Engl.	BURSERACEAE	Malaisse F.	7945	1974-11-01	Democratic Republic of the Congo
Filtered	Tw28695	BR0000015115225	Commiphora pyracanthoides Engl.	BURSERACEAE	Dechamps R., Murta F. & da Silva M.	1267	1974-02-27	Angola
Filtered	Tw50909	BR0000014210372	Commiphora sp.	BURSERACEAE	Dechamps R.	11526	1991-11-07	Uganda
Filtered	Tw51077	BR0000014210389	Commiphora sp.	BURSERACEAE	Dechamps R.	11690	1991-11-08	Uganda
Filtered	Tw28122	BR0000014210860	Commiphora sp.	BURSERACEAE	Dechamps R., Murta F. & da Silva M.	1091	1974-02-17	Angola
Filtered	Tw28128	BR0000014210877	Commiphora sp.	BURSERACEAE	Dechamps R., Murta F. & da Silva M.	1094	1974-02-17	Angola
Filtered	Tw28556	BR0000014210884	Commiphora sp.	BURSERACEAE	Dechamps R., Murta F. & da Silva M.	1220	1974-02-24	Angola
Filtered	Tw28616	BR0000014210853	Commiphora sp.	BURSERACEAE	Dechamps R., Murta F. & da Silva M.	1221	1974-02-24	Angola
Filtered	Tw13196	BR0000008398628	Dacryodes buettneri (Engl.) H.J.Lam	BURSERACEAE	Letouzey R.	4553	1962-03-17	Cameroon
Filtered	Tw13196	BR0000008398635	Dacryodes buettneri (Engl.) H.J.Lam	BURSERACEAE	Letouzey R.	4553		Cameroon
Filtered	Tw13196	BR0000008398642	Dacryodes buettneri (Engl.) H.J.Lam	BURSERACEAE	Letouzey R.	4553		Cameroon
Filtered	Tw13196	BR0000009260566	Dacryodes buettneri (Engl.) H.J.Lam	BURSERACEAE	Letouzey R.	4553		Cameroon
Filtered	Tw61101	BR0000013297503	Dacryodes buettneri (Engl.) H.J.Lam	BURSERACEAE	Mbambi L.N.	40	2010-03-03	Democratic Republic of the Congo
Filtered	Tw130	BR0000008398598	Dacryodes buettneri (Engl.) H.J.Lam	BURSERACEAE	Vermoesen F.M.C.	1754	1919-03-06	Democratic Republic of the Congo
Filtered	Tw130	BR0000008398802	Dacryodes buettneri (Engl.) H.J.Lam	BURSERACEAE	Vermoesen F.M.C.	1754		Democratic Republic of the Congo
Filtered	Tw49	BR0000013285890	Dacryodes edulis (G.Don) H.J.Lam	BURSERACEAE	de Briey J.	40	1911-10-08	Democratic Republic of the Congo
Filtered	Tw49	BR0000013286026	Dacryodes edulis (G.Don) H.J.Lam	BURSERACEAE	de Briey J.	40	1911-10-08	Democratic Republic of the Congo
Unfiltered	Tw8577	BR0000014204357	Dacryodes edulis (G.Don) H.J.Lam	BURSERACEAE	Dechamps R.	87	1958-12-13	Democratic Republic of the Congo
Filtered	Tw882	BR0000014205231	Dacryodes edulis (G.Don) H.J.Lam	BURSERACEAE	Lebrun J.	2649	1931-04	Democratic Republic of the Congo
Filtered	Tw882	BR0000014205248	Dacryodes edulis (G.Don) H.J.Lam	BURSERACEAE	Lebrun J.	2649		Democratic Republic of the Congo
Filtered	Tw33129	BR0000013253400	Dacryodes edulis (G.Don) H.J.Lam	BURSERACEAE	Louis J.	1260	1936-02-14	Democratic Republic of the Congo
Filtered	Tw33418	BR0000014205682	Dacryodes edulis (G.Don) H.J.Lam	BURSERACEAE	Louis J.	2248		Democratic Republic of the Congo
Filtered	Tw33418	BR0000014205699	Dacryodes edulis (G.Don) H.J.Lam	BURSERACEAE	Louis J.	2248
Filtered	Tw33496	BR0000014205712	Dacryodes edulis (G.Don) H.J.Lam	BURSERACEAE	Louis J.	2438		Democratic Republic of the Congo
Filtered	Tw33601	BR0000013253363	Dacryodes edulis (G.Don) H.J.Lam	BURSERACEAE	Louis J.	3080	1936-12-31	Democratic Republic of the Congo
Filtered	Tw33601	BR0000014205729	Dacryodes edulis (G.Don) H.J.Lam	BURSERACEAE	Louis J.	3080		Democratic Republic of the Congo
Filtered	Tw1165	BR0000013253394	Dacryodes edulis (G.Don) H.J.Lam	BURSERACEAE	Louis J.	3182	1937-01-28	Democratic Republic of the Congo
Filtered	Tw35471	BR0000013253370	Dacryodes edulis (G.Don) H.J.Lam	BURSERACEAE	Louis J.	3724	1937-03-21	Democratic Republic of the Congo
Filtered	Tw59797	BR0000014202636	Dacryodes edulis (G.Don) H.J.Lam	BURSERACEAE	Njouonkou A.	TW59797	2007-09-16	Cameroon
Filtered	Tw51795	BR0000009324121	Dacryodes igaganga Aubrév. & Pellegr.	BURSERACEAE	Soforma-Mayombe	51795	1993-03-15	Democratic Republic of the Congo
Filtered	Tw22980	BR0000014207044	Dacryodes klaineana (Pierre) H.J.Lam	BURSERACEAE	Bamps P.	2441	1970-02-11	Ivory Coast
Filtered	Tw9793	BR0000009936768	Dacryodes leonardiana R.Pierlot	BURSERACEAE	Pierlot R.	2697	1959-02-25	Democratic Republic of the Congo
Filtered	Tw9793	BR0000009937789	Dacryodes leonardiana R.Pierlot	BURSERACEAE	Pierlot R.	2697	1959-02-25	Democratic Republic of the Congo
Filtered	Tw9793	BR6102007231532	Dacryodes leonardiana R.Pierlot	BURSERACEAE	Pierlot R.	2697
Unfiltered	Tw10165	BR0000015855848	Dacryodes osika (Guillaumin) H.J.Lam.	BURSERACEAE	Dechamps R.	149	1959-06-17	Democratic Republic of the Congo
Filtered	Tw33046	BR0000008866066	Dacryodes osika (Guillaumin) H.J.Lam.	BURSERACEAE	Louis J.	908	1935-12-30	Democratic Republic of the Congo
Filtered	Tw33046	BR0000008866394	Dacryodes osika (Guillaumin) H.J.Lam.	BURSERACEAE	Louis J.	908		Democratic Republic of the Congo
Filtered	Tw33046	YBI135926527	Dacryodes osika (Guillaumin) H.J.Lam.	BURSERACEAE	Louis J.	908	1935-12-30	Democratic Republic of the Congo
Filtered	Tw34869	BR0000009937383	Dacryodes osika (Guillaumin) H.J.Lam.	BURSERACEAE	Louis J.	2888	1936-11-27	Democratic Republic of the Congo
Filtered	Tw34869	BR0000009937420	Dacryodes osika (Guillaumin) H.J.Lam.	BURSERACEAE	Louis J.	2888	1936-11-27	Democratic Republic of the Congo
Filtered	Tw35021	BR0000013253349	Dacryodes osika (Guillaumin) H.J.Lam.	BURSERACEAE	Louis J.	3292	1937-02-16	Democratic Republic of the Congo
Filtered	Tw35021	BR0000015856326	Dacryodes osika (Guillaumin) H.J.Lam.	BURSERACEAE	Louis J.	3292		Democratic Republic of the Congo
Filtered	Tw35465	BR0000013253356	Dacryodes osika (Guillaumin) H.J.Lam.	BURSERACEAE	Louis J.	3713	1937-04-20	Democratic Republic of the Congo
Filtered	Tw35465	BR0000015856333	Dacryodes osika (Guillaumin) H.J.Lam.	BURSERACEAE	Louis J.	3713		Democratic Republic of the Congo
Filtered	Tw33826	BR0000009936737	Dacryodes osika (Guillaumin) H.J.Lam.	BURSERACEAE	Louis J.	4323		Democratic Republic of the Congo
Filtered	Tw33826	BR0000009937758	Dacryodes osika (Guillaumin) H.J.Lam.	BURSERACEAE	Louis J.	4323	1937-07-03	Democratic Republic of the Congo
Filtered	Tw9760	BR0000015856401	Dacryodes osika (Guillaumin) H.J.Lam.	BURSERACEAE	Maudoux É.	3233	1955-10-08	Democratic Republic of the Congo
Filtered	Tw1433	BR0000013284909	Dacryodes pubescens H.J.Lam	BURSERACEAE	Donis C.	401		Democratic Republic of the Congo
Filtered	Tw32630	BR0000013284916	Dacryodes pubescens H.J.Lam	BURSERACEAE	Donis C.	2403	1949-02-14	Democratic Republic of the Congo
Filtered	Tw33496	BR0000013253387	Pachylobus edulis G.Don	BURSERACEAE	Louis J.	2438	1936-08-14	Democratic Republic of the Congo
Filtered	Tw8482	BR0000009337527	Pseudodacryodes leonardiana Pierlot	BURSERACEAE	Pierlot R.	2879	1959-05-11	Democratic Republic of the Congo
Filtered	Tw8482	BR0000009337626	Pseudodacryodes leonardiana Pierlot	BURSERACEAE	Pierlot R.	2879		Democratic Republic of the Congo
Filtered	Tw8482	BR0000009337671	Pseudodacryodes leonardiana Pierlot	BURSERACEAE	Pierlot R.	2879		Democratic Republic of the Congo
Filtered	Tw8482	BR0000009337770	Pseudodacryodes leonardiana Pierlot	BURSERACEAE	Pierlot R.	2879		Democratic Republic of the Congo
Filtered	Tw8482	BR6102007246680	Pseudodacryodes leonardiana Pierlot	BURSERACEAE	Pierlot R.	2879
Filtered	Tw49552	BR0000015857989	Santiria trimera (Oliv.) Aubrév.	BURSERACEAE	De Namur C.	769	1989-07	Republic of the Congo
Filtered	Tw10196	BR0000015858139	Santiria trimera (Oliv.) Aubrév.	BURSERACEAE	Dechamps R.	145	1959-06-27	Democratic Republic of the Congo
Filtered	Tw10196	BR0000015858146	Santiria trimera (Oliv.) Aubrév.	BURSERACEAE	Dechamps R.	145		Democratic Republic of the Congo
Filtered	Tw10196	BR0000015858153	Santiria trimera (Oliv.) Aubrév.	BURSERACEAE	Dechamps R.	145		Democratic Republic of the Congo
Filtered	Tw10152	BR0000015858160	Santiria trimera (Oliv.) Aubrév.	BURSERACEAE	Dechamps R.	209		Democratic Republic of the Congo
Filtered	Tw10152	BR0000015858177	Santiria trimera (Oliv.) Aubrév.	BURSERACEAE	Dechamps R.	209		Democratic Republic of the Congo
Filtered	Tw41592	BR0000015858092	Santiria trimera (Oliv.) Aubrév.	BURSERACEAE	Maudoux É.	263	1950-01-13	Democratic Republic of the Congo
Filtered	Tw45580	BR0000008866462	Buxus lisowskii Bamps & Malaisse	BUXACEAE	Bamps P. & Malaisse F.	8397	1986-01-29	Democratic Republic of the Congo
Filtered	Tw45580	BR0000008866479	Buxus lisowskii Bamps & Malaisse	BUXACEAE	Bamps P. & Malaisse F.	8397		Democratic Republic of the Congo
Unfiltered	Tw41284	BR0000016786189	Caesalpiniaceae indet.	CAESALPINIACEAE	Wagemans J.	1881	1958-02-18	Democratic Republic of the Congo
Filtered	Tw51044	BR0000014010071	Capparidaceae indet.	CAPPARACEAE	Dechamps R.	11656	1991-11-25	Uganda
Filtered	Tw45099	BR0000014009846	Capparidaceae indet.	CAPPARACEAE	Malaisse F.	13597	1985-10-08	Democratic Republic of the Congo
Filtered	Tw45133	BR0000014009853	Capparidaceae indet.	CAPPARACEAE	Malaisse F.	13650	1985-10-29	Democratic Republic of the Congo
Filtered	Tw50701	BR0000009052277	Crateva adansonii DC.	CAPPARACEAE	Dansi A.	TW50701	1991-09-08	Benin
Filtered	Tw28834	BR0000015102560	Crateva religiosa G.Forst.	CAPPARACEAE	de Witte G.F.	2822	1947-09-01	Democratic Republic of the Congo
Filtered	Tw28932	BR0000015102577	Crateva religiosa G.Forst.	CAPPARACEAE	de Witte G.F.	4155	1948-08-23	Democratic Republic of the Congo
Filtered	Tw28969	BR0000015102584	Crateva religiosa G.Forst.	CAPPARACEAE	de Witte G.F.	6848	1949-07-07	Democratic Republic of the Congo
Filtered	Tw28979	BR0000009885271	Maerua bussei (Gilg & Gilg-Ben.) R.Wilczek	CAPPARACEAE	de Witte G.F.	6885	1949-06-23	Democratic Republic of the Congo
Filtered	Tw26847	BR0000014662867	Boscia albitrunca (Burch.) Gilg & Gilg-Ben.	CAPPARIDACEAE	Bamps P., Martins S. & Matos C.	4530	1973-04-16	Angola
Filtered	Tw28230	BR0000014662874	Boscia albitrunca (Burch.) Gilg & Gilg-Ben.	CAPPARIDACEAE	Dechamps R., Murta F. & da Silva M.	1100	1974-02-17	Angola
Filtered	Tw32019	BR0000014663796	Boscia angustifolia A.Rich. var. corymbosa (Gilg) De Wolf	CAPPARIDACEAE	Malaisse F.	9537	1978-04-06	Democratic Republic of the Congo
Filtered	Tw32019	BR0000025713985V	Boscia angustifolia A.Rich. var. corymbosa (Gilg) De Wolf	CAPPARIDACEAE	Malaisse F.	9537		Democratic Republic of the Congo
Filtered	Tw28401	BR0000015116598	Boscia microphylla Oliv.	CAPPARIDACEAE	Dechamps R., Murta F. & da Silva M.	1115	1974-02-19	Angola
Filtered	Tw28374	BR0000015116581	Boscia microphylla Oliv.	CAPPARIDACEAE	Dechamps R., Murta F. & da Silva M.	1125	1974-02-19	Angola
Filtered	Tw28098	BR0000015117090	Boscia mossambicensis Klotzsch	CAPPARIDACEAE	Malaisse F.	7872		Democratic Republic of the Congo
Filtered	Tw29743	BR0000015117113	Boscia mossambicensis Klotzsch	CAPPARIDACEAE	Malaisse F.	8643	1975-07-08	Democratic Republic of the Congo
Filtered	Tw31819	BR0000015117120	Boscia mossambicensis Klotzsch	CAPPARIDACEAE	Malaisse F.	9363	1977-11-17	Democratic Republic of the Congo
Filtered	Tw28275	BR0000015118462	Boscia urens Welw. ex Oliv.	CAPPARIDACEAE	Dechamps R., Murta F. & da Silva M.	1601	1974-03-22	Angola
Filtered	Tw28996	BR0000015118554	Boscia welwitschii Gilg	CAPPARIDACEAE	de Witte G.F.	6823	1949-06-20	Democratic Republic of the Congo
Filtered	Tw50882	BR0000015120342	Cadaba farinosa Forssk.	CAPPARIDACEAE	Dechamps R.	11502	1991-11-05	Uganda
Filtered	Tw50957	BR0000015120335	Cadaba farinosa Forssk.	CAPPARIDACEAE	Dechamps R.	11578	1991-11-13	Uganda
Filtered	Tw50990	BR0000014234965	Capparis erythrocarpa Isert	CAPPARIDACEAE	Dechamps R.	11602	1991-11-20	Uganda
Filtered	Tw28110	BR0000014236860	Capparis fascicularis DC. var. elaeagnoides (Gilg) Dewolf	CAPPARIDACEAE	Malaisse F.	7912	1972-10-16	Democratic Republic of the Congo
Filtered	Tw30282	BR0000015082961	Capparis tomentosa Lam.	CAPPARIDACEAE	de Witte G.F.	4105	1948-08-17	Democratic Republic of the Congo
Filtered	Tw31818	BR0000015083005	Capparis tomentosa Lam.	CAPPARIDACEAE	Malaisse F.	9352	1977-11-12	Democratic Republic of the Congo
Filtered	Tw35476	BR0000015103307	Euadenia eminens Hook.f.	CAPPARIDACEAE	Louis J.	3735		Democratic Republic of the Congo
Filtered	Tw35476	BR0000013254698	Euadenia eminensis Hook.f.	CAPPARIDACEAE	Louis J.	3735	1937-03-22	Democratic Republic of the Congo
Filtered	Tw50938	BR0000015104717	Maerua angolensis DC.	CAPPARIDACEAE	Dechamps R.	11557	1991-11-11	Uganda
Filtered	Tw28628	BR0000015105301	Maerua angolensis DC.	CAPPARIDACEAE	Dechamps R., Murta F. & da Silva M.	1108	1974-02-19	Angola
Filtered	Tw42249	BR0000015105851	Maerua angolensis DC.	CAPPARIDACEAE	Malaisse F.	11873	1981-07-25	Democratic Republic of the Congo
Filtered	Tw44586	BR0000015105875	Maerua angolensis DC.	CAPPARIDACEAE	Malaisse F.	13312	1984-11-06	Democratic Republic of the Congo
Filtered	Tw28925	BR0000015105844	Maerua angolensis DC.	CAPPARIDACEAE	Van Meel in de Witte G.F.	4115	1948-08-18	Democratic Republic of the Congo
Filtered	Tw28928	BR0000015109149	Maerua friesii Gilg & Gilg-Ben.	CAPPARIDACEAE	Van Meel in de Witte G.F.	4107	1948-08-17	Democratic Republic of the Congo
Filtered	Tw29735	BR0000013351113	Maerua homblei De Wild.	CAPPARIDACEAE	Malaisse F.	8636	1975-07-05	Democratic Republic of the Congo
Filtered	Tw50884	BR0000014001895	Maerua sp.	CAPPARIDACEAE	Dechamps R.	11504	1991-11-05	Uganda
Filtered	Tw50889	BR0000014001901	Maerua sp.	CAPPARIDACEAE	Dechamps R.	11509	1991-11-05	Uganda
Filtered	Tw50890	BR0000014001918	Maerua sp.	CAPPARIDACEAE	Dechamps R.	11510	1991-11-05	Uganda
Filtered	Tw50945	BR0000014001925	Maerua sp.	CAPPARIDACEAE	Dechamps R.	11565	1991-11-11	Uganda
Filtered	Tw50978	BR0000014001932	Maerua sp.	CAPPARIDACEAE	Dechamps R.	11592	1991-11-20	Uganda
Filtered	Tw46549	BR0000014001734	Maerua sp.	CAPPARIDACEAE	Malaisse F.	13806	1986-03-25	Democratic Republic of the Congo
Filtered	Tw35132	BR0000014001680	Maerua triphylla A.Rich. var. pubescens (Klotzsch) De Wolf	CAPPARIDACEAE	Malaisse F.	9695	1979-02-20	Democratic Republic of the Congo
Filtered	Tw36062	BR0000014001697	Maerua triphylla A.Rich. var. pubescens (Klotzsch) De Wolf	CAPPARIDACEAE	Malaisse F.	9797	1979-06-09	Democratic Republic of the Congo
Filtered	Tw33248	BR0000013275402	Ritchiea aprevaliana (De Wild. & T.Durand) R.Wilczek	CAPPARIDACEAE	Louis J.	1613	1936-04-08	Democratic Republic of the Congo
Filtered	Tw33248	BR0000013275419	Ritchiea aprevaliana (De Wild. & T.Durand) R.Wilczek	CAPPARIDACEAE	Louis J.	1613	1936-04-08	Democratic Republic of the Congo
Filtered	Tw33277	BR0000013275389	Ritchiea aprevaliana (De Wild. & T.Durand) R.Wilczek	CAPPARIDACEAE	Louis J.	1796	1936-05-02	Democratic Republic of the Congo
Filtered	Tw33277	BR0000013275396	Ritchiea aprevaliana (De Wild. & T.Durand) R.Wilczek	CAPPARIDACEAE	Louis J.	1796	1936-05-02	Democratic Republic of the Congo
Filtered	Tw33277	YBI110057482	Ritchiea aprevaliana (De Wild. & T.Durand) R.Wilczek	CAPPARIDACEAE	Louis J.	1796	1936-05-02	Democratic Republic of the Congo
Filtered	Tw33297	BR0000013275372	Ritchiea aprevaliana (De Wild. & T.Durand) R.Wilczek	CAPPARIDACEAE	Louis J.	1838	1936-05-08	Democratic Republic of the Congo
Filtered	Tw33297	BR0000013275556	Ritchiea aprevaliana (De Wild. & T.Durand) R.Wilczek	CAPPARIDACEAE	Louis J.	1838	1936-05-08	Democratic Republic of the Congo
Filtered	Tw34763	BR0000013275563	Ritchiea aprevaliana (De Wild. & T.Durand) R.Wilczek	CAPPARIDACEAE	Louis J.	2695	1936-10-05	Democratic Republic of the Congo
Filtered	Tw34763	BR0000013275570	Ritchiea aprevaliana (De Wild. & T.Durand) R.Wilczek	CAPPARIDACEAE	Louis J.	2695	1936-10-05	Democratic Republic of the Congo
Filtered	Tw33623	BR0000013275587	Ritchiea aprevaliana (De Wild. & T.Durand) R.Wilczek	CAPPARIDACEAE	Louis J.	3108	1937-01-11	Democratic Republic of the Congo
Filtered	Tw33623	BR0000013275594	Ritchiea aprevaliana (De Wild. & T.Durand) R.Wilczek	CAPPARIDACEAE	Louis J.	3108	1937-01-11	Democratic Republic of the Congo
Filtered	Tw34986	BR0000013277352	Ritchiea aprevaliana (De Wild. & T.Durand) R.Wilczek	CAPPARIDACEAE	Louis J.	3214	1937-02-03	Democratic Republic of the Congo
Filtered	Tw34986	BR0000013277369	Ritchiea aprevaliana (De Wild. & T.Durand) R.Wilczek	CAPPARIDACEAE	Louis J.	3214	1937-02-03	Democratic Republic of the Congo
Filtered	Tw34986	YBI104427865	Ritchiea aprevaliana (De Wild. & T.Durand) R.Wilczek	CAPPARIDACEAE	Louis J.	3214	1937-02-03	Democratic Republic of the Congo
Filtered	Tw35544	BR0000013254704	Ritchiea aprevaliana (De Wild. & T.Durand) R.Wilczek	CAPPARIDACEAE	Louis J.	3915	1937-05-19	Democratic Republic of the Congo
Filtered	Tw35544	BR0000013277345	Ritchiea aprevaliana (De Wild. & T.Durand) R.Wilczek	CAPPARIDACEAE	Louis J.	3915	1937-05-19	Democratic Republic of the Congo
Filtered	Tw35544	YBI162912379	Ritchiea aprevaliana (De Wild. & T.Durand) R.Wilczek	CAPPARIDACEAE	Louis J.	3915	1937-05-19	Democratic Republic of the Congo
Filtered	Tw38595	BR0000013277321	Ritchiea capparoides (Andrews) Britten var. capparoides	CAPPARIDACEAE	Louis J.	2109	1936-05-31	Democratic Republic of the Congo
Filtered	Tw38595	BR0000013277338	Ritchiea capparoides (Andrews) Britten var. capparoides	CAPPARIDACEAE	Louis J.	2109	1936-05-31	Democratic Republic of the Congo
Filtered	Tw38761	BR0000013277307	Ritchiea capparoides (Andrews) Britten var. capparoides	CAPPARIDACEAE	Louis J.	10397	1938-07-19	Democratic Republic of the Congo
Filtered	Tw38761	BR0000013277314	Ritchiea capparoides (Andrews) Britten var. capparoides	CAPPARIDACEAE	Louis J.	10397	1938-07-19	Democratic Republic of the Congo
Filtered	Tw38755	BR0000014008566	Ritchiea capparoides (Andrews) Britten var. longipedicellata (Gilg) DeWolf	CAPPARIDACEAE	Louis J.	10684	1938-08-03	Democratic Republic of the Congo
Filtered	Tw38755	BR0000014008573	Ritchiea capparoides (Andrews) Britten var. longipedicellata (Gilg) DeWolf	CAPPARIDACEAE	Louis J.	10684		Democratic Republic of the Congo
Filtered	Tw49329	BR0000014008603	Ritchiea erecta Hook.f.	CAPPARIDACEAE	Dechamps R.	13251	1989-07-04	Republic of the Congo
Filtered	Tw28099	BR0000013351809	Ritchiea quarrei R.Wilczek	CAPPARIDACEAE	Malaisse F.	7863	1974-10-02	Democratic Republic of the Congo
Filtered	Tw38631	BR0000013351779	Ritchiea quarrei R.Wilczek	CAPPARIDACEAE	Malaisse F.	9905	1979-09-13	Democratic Republic of the Congo
Filtered	Tw44678	BR0000014009068	Ritchiea sp.	CAPPARIDACEAE	Malaisse F.	13293	1984-11-03	Democratic Republic of the Congo
Filtered	Tw22974	BR0000018008395	Myrianthus arboreus P.Beauv.	CECROPIACEAE	Bamps P.	2410	1970-02-07	Ivory Coast
Filtered	Tw22974	BR0000018008401	Myrianthus arboreus P.Beauv.	CECROPIACEAE	Bamps P.	2410
Filtered	Tw57449	BR0000013280932	Myrianthus arboreus P.Beauv.	CECROPIACEAE	Beeckman H. & Toirambe B.	34	2004-11-24	Democratic Republic of the Congo
Filtered	Tw82	BR0000013283292	Myrianthus arboreus P.Beauv.	CECROPIACEAE	de Briey J.	49		Democratic Republic of the Congo
Filtered	Tw82	BR0000013283308	Myrianthus arboreus P.Beauv.	CECROPIACEAE	de Briey J.	49		Democratic Republic of the Congo
Filtered	Tw82	BR0000013283315	Myrianthus arboreus P.Beauv.	CECROPIACEAE	de Briey J.	49		Democratic Republic of the Congo
Filtered	Tw82	BR0000013283322	Myrianthus arboreus P.Beauv.	CECROPIACEAE	de Briey J.	49		Democratic Republic of the Congo
Filtered	Tw82	BR0000013283339	Myrianthus arboreus P.Beauv.	CECROPIACEAE	de Briey J.	49		Democratic Republic of the Congo
Filtered	Tw82	BR0000013283346	Myrianthus arboreus P.Beauv.	CECROPIACEAE	de Briey J.	49		Democratic Republic of the Congo
Filtered	Tw32877	BR0000013261849	Myrianthus arboreus P.Beauv.	CECROPIACEAE	Louis J.	528	1935-10-31	Democratic Republic of the Congo
Filtered	Tw32977	BR0000013261825	Myrianthus arboreus P.Beauv.	CECROPIACEAE	Louis J.	803	1935-12-11	Democratic Republic of the Congo
Filtered	Tw32977	BR0000017937238	Myrianthus arboreus P.Beauv.	CECROPIACEAE	Louis J.	803		Democratic Republic of the Congo
Filtered	Tw33479	BR0000013261801	Myrianthus arboreus P.Beauv.	CECROPIACEAE	Louis J.	2415	1936-08-10	Democratic Republic of the Congo
Filtered	Tw33479	BR0000017937245	Myrianthus arboreus P.Beauv.	CECROPIACEAE	Louis J.	2415		Democratic Republic of the Congo
Filtered	Tw35645	BR0000013261788	Myrianthus arboreus P.Beauv.	CECROPIACEAE	Louis J.	4115	1937-06-09	Democratic Republic of the Congo
Filtered	Tw35645	BR0000017937252	Myrianthus arboreus P.Beauv.	CECROPIACEAE	Louis J.	4115		Democratic Republic of the Congo
Filtered	Tw35645	BR0000017937269	Myrianthus arboreus P.Beauv.	CECROPIACEAE	Louis J.	4115		Democratic Republic of the Congo
Filtered	Tw61131	BR0000013296421	Myrianthus arboreus P.Beauv.	CECROPIACEAE	Mbambi L.N.	70	2010-03-03	Democratic Republic of the Congo
Filtered	Tw57628	BR0000013292928	Myrianthus arboreus P.Beauv.	CECROPIACEAE	Ntahobavuka H.	9	2004-08-28	Democratic Republic of the Congo
Filtered	Tw28725	BR0000017938518	Myrianthus holstii Engl.	CECROPIACEAE	Auquier P.	3722	1974-08-13	Rwanda
Filtered	Tw26032	BR0000017938587	Myrianthus holstii Engl.	CECROPIACEAE	Bouxin G.	1291	1971-12-28	Rwanda
Filtered	Tw872	BR0000017938310	Myrianthus holstii Engl.	CECROPIACEAE	Lebrun J.	5403	1932-04	Democratic Republic of the Congo
Filtered	Tw872	BR0000017938327	Myrianthus holstii Engl.	CECROPIACEAE	Lebrun J.	5403		Democratic Republic of the Congo
Filtered	Tw17234	BR0000017938730	Myrianthus holstii Engl.	CECROPIACEAE	Lewalle J.	209	1966-01-07	Burundi
Filtered	Tw33243	BR0000013261672	Myrianthus preussii Engl. subsp. seretii (De Wild.) De Ruiter	CECROPIACEAE	Louis J.	1603	1936-04-07	Democratic Republic of the Congo
Filtered	Tw33243	BR0000013440237	Myrianthus preussii Engl. subsp. seretii (De Wild.) De Ruiter	CECROPIACEAE	Louis J.	1603	1936-04-07	Democratic Republic of the Congo
Filtered	Tw33483	BR0000013261696	Myrianthus preussii Engl. subsp. seretii (De Wild.) De Ruiter	CECROPIACEAE	Louis J.	2419	1936-08-11	Democratic Republic of the Congo
Filtered	Tw33483	BR0000013440244	Myrianthus preussii Engl. subsp. seretii (De Wild.) De Ruiter	CECROPIACEAE	Louis J.	2419	1936-08-11	Democratic Republic of the Congo
Filtered	Tw34817	BR0000013261719	Myrianthus preussii Engl. subsp. seretii (De Wild.) De Ruiter	CECROPIACEAE	Louis J.	2798	1936-11-02	Democratic Republic of the Congo
Filtered	Tw34817	BR0000013440251	Myrianthus preussii Engl. subsp. seretii (De Wild.) De Ruiter	CECROPIACEAE	Louis J.	2798	1936-11-02	Democratic Republic of the Congo
Filtered	Tw33624	BR0000013261733	Myrianthus preussii Engl. subsp. seretii (De Wild.) De Ruiter	CECROPIACEAE	Louis J.	3109	1937-01-12	Democratic Republic of the Congo
Filtered	Tw33624	BR0000013440268	Myrianthus preussii Engl. subsp. seretii (De Wild.) De Ruiter	CECROPIACEAE	Louis J.	3109	1937-01-12	Democratic Republic of the Congo
Filtered	Tw35485	BR0000013261856	Myrianthus preussii Engl. subsp. seretii (De Wild.) De Ruiter	CECROPIACEAE	Louis J.	3765	1937-04-25	Democratic Republic of the Congo
Filtered	Tw35485	BR0000013440275	Myrianthus preussii Engl. subsp. seretii (De Wild.) De Ruiter	CECROPIACEAE	Louis J.	3765	1937-04-25	Democratic Republic of the Congo
Filtered	Tw38295	BR0000013261832	Myrianthus preussii Engl. subsp. seretii (De Wild.) De Ruiter	CECROPIACEAE	Louis J.	6447	1937-10-27	Democratic Republic of the Congo
Filtered	Tw38295	BR0000013440305	Myrianthus preussii Engl. subsp. seretii (De Wild.) De Ruiter	CECROPIACEAE	Louis J.	6447	1937-10-27	Democratic Republic of the Congo
Unfiltered	Tw41609	BR0000014031120	Apodostigma pallens (Planch. ex Oliv.) R.Wilczek	CELASTRACEAE	Maudoux É.	293	1959-01-28	Democratic Republic of the Congo
Filtered	Tw42145	BR0000014031137	Apodostigma pallens (Planch. ex Oliv.) R.Wilczek	CELASTRACEAE	Toussaint L.	113	1948-01-03	Democratic Republic of the Congo
Filtered	Tw41300	BR0000013280154	Apodostigma pallens (Planch. ex Oliv.) R.Wilczek	CELASTRACEAE	Wagemans J.	2428A	1959-06-06	Democratic Republic of the Congo
Filtered	Tw50915	BR0000014847264	Celastraceae indet.	CELASTRACEAE	Dechamps R.	11533	1991-11-09	Uganda
Unfiltered	Tw28504	BR0000014847356	Celastraceae indet.	CELASTRACEAE	Dechamps R., Murta F. & da Silva M.	1175	1974-02-21	Angola
Unfiltered	Tw42921	BR0000014847585	Celastraceae indet.	CELASTRACEAE	Doutrelepont Hugues	1211	1981-08	Union of the Comoros
Filtered	Tw28111	BR0000014846687	Celastraceae indet.	CELASTRACEAE	Malaisse F.	7909	1974-10-16	Democratic Republic of the Congo
Filtered	Tw29763	BR0000014846694	Celastraceae indet.	CELASTRACEAE	Malaisse F.	8595	1975-06-25	Democratic Republic of the Congo
Filtered	Tw45101	BR0000014846724	Celastraceae indet.	CELASTRACEAE	Malaisse F.	13603	1985-10-08	Democratic Republic of the Congo
Filtered	Tw42150	BR0000016768963	Cuervea isangiensis (De Wild.) N.Hallé	CELASTRACEAE	Toussaint L.	135	1948-01-10	Democratic Republic of the Congo
Filtered	Tw32426	BR0000013279363	Cuervea macrophylla (Vahl) Wilczek ex N.Hallé	CELASTRACEAE	Donis C.	2082	1948-10-25	Democratic Republic of the Congo
Filtered	Tw32624	BR0000013279356	Cuervea macrophylla (Vahl) Wilczek ex N.Hallé	CELASTRACEAE	Donis C.	2395	1949-02-11	Democratic Republic of the Congo
Unfiltered	Tw28350	BR0000016770713	Elachyptera parvifolia (Oliv.) N.Hallé	CELASTRACEAE	Dechamps R., Murta F. & da Silva M.	1178	1974-02-21	Angola
Filtered	Tw29048	BR0000014033650	Elaeodendron buchananii (Loes.) Loes.	CELASTRACEAE	de Witte G.F.	06514	1949-06-16	Democratic Republic of the Congo
Filtered	Tw41305	BR0000014033674	Elaeodendron buchananii (Loes.) Loes.	CELASTRACEAE	Malaisse F.	11733	1981-04-24	Democratic Republic of the Congo
Filtered	Tw41306	BR0000014033681	Elaeodendron buchananii (Loes.) Loes.	CELASTRACEAE	Malaisse F.	11823	1981-06-19	Democratic Republic of the Congo
Filtered	Tw44534	BR0000014033704	Elaeodendron buchananii (Loes.) Loes.	CELASTRACEAE	Malaisse F.	13294	1984-11-03	Democratic Republic of the Congo
Filtered	Tw45609	BR0000014241888	Gymnosporia acuminata (L.f.) Szyszyl.	CELASTRACEAE	Malaisse F.	13785	1986-03-06	Democratic Republic of the Congo
Filtered	Tw29081	BR0000014244063	Gymnosporia buchananii Loes.	CELASTRACEAE	de Witte G.F.	6476	1949-06-09	Democratic Republic of the Congo
Unfiltered	Tw39957	BR0000014244094	Gymnosporia buchananii Loes.	CELASTRACEAE	Malaisse F.	11186	1980-10-25	Democratic Republic of the Congo
Filtered	Tw36061	BR0000014245800	Gymnosporia heterophylla (Eckl. & Zeyh.) Loes.	CELASTRACEAE	Malaisse F.	9796	1979-06-09	Democratic Republic of the Congo
Filtered	Tw28919	BR0000018857610	Gymnosporia senegalensis (Lam.) Loes.	CELASTRACEAE	de Witte G.F.	4101	1948-08-16	Democratic Republic of the Congo
Filtered	Tw44571	BR0000018857672	Gymnosporia senegalensis (Lam.) Loes.	CELASTRACEAE	Malaisse F.	13270	1984-10-28	Democratic Republic of the Congo
Filtered	Tw23534	BR0000018857979	Gymnosporia senegalensis (Lam.) Loes.	CELASTRACEAE	Michelson A.	1344	1970-11	Rwanda
Filtered	Tw45581	BR0000014678257	Maytenus sp.	CELASTRACEAE	Bamps P. & Malaisse F.	8398	1986-01-29	Democratic Republic of the Congo
Filtered	Tw44578	BR0000014678370	Maytenus sp.	CELASTRACEAE	Malaisse F.	13263	1984-10-28	Democratic Republic of the Congo
Filtered	Tw45088	BR0000014678400	Maytenus sp.	CELASTRACEAE	Malaisse F.	13564	1985-10-01	Democratic Republic of the Congo
Filtered	Tw45092	BR0000014678417	Maytenus sp.	CELASTRACEAE	Malaisse F.	13583	1985-10-06	Democratic Republic of the Congo
Filtered	Tw32454	BR0000014677458	Maytenus undata (Thunb.) Blakelock	CELASTRACEAE	Donis C.	2124	1948-11-27	Democratic Republic of the Congo
Unfiltered	Tw21954	BR0000014844270	Mystroxylon aethiopicum (Thunb.) Loes.	CELASTRACEAE	Bonte E.	28	1969-05	Burundi
Filtered	Tw29740	BR0000014843648	Mystroxylon aethiopicum (Thunb.) Loes.	CELASTRACEAE	Malaisse F.	8630	1975-07-02	Democratic Republic of the Congo
Filtered	Tw29739	BR0000014843679	Mystroxylon aethiopicum (Thunb.) Loes.	CELASTRACEAE	Malaisse F.	8637	1975-07-05	Democratic Republic of the Congo
Filtered	Tw44532	BR0000014843723	Mystroxylon aethiopicum (Thunb.) Loes.	CELASTRACEAE	Malaisse F.	13349	1984-11-10	Democratic Republic of the Congo
Filtered	Tw45148	BR0000014844751	Pleurostylia africana Loes.	CELASTRACEAE	Malaisse F.	13638	1985-10-29	Democratic Republic of the Congo
Filtered	Tw45454	BR0000014844768	Pleurostylia africana Loes.	CELASTRACEAE	Malaisse F.	13716	1985-11-30	Democratic Republic of the Congo
Filtered	Tw44787	BR0000014844942	Polycardia lateralis O.Hoffm.	CELASTRACEAE	Dorr L.J. & Koenders L.	2955	1984-04-07	Madagascar
Filtered	Tw32212	BR0000015984036	Chrysobalanus ellipticus Sol. ex Sabine	CHRYSOBALANACEAE	Donis C.	1345	1945-11-15	Democratic Republic of the Congo
Filtered	Tw50702	BR0000009052901	Chrysobalanus icaco L. subsp. icaco	CHRYSOBALANACEAE	Dansi A.	TW50702	1991-09-11	Benin
Filtered	Tw49048	BR0000018859768	Chrysobalanus icaco L. subsp. icaco	CHRYSOBALANACEAE	Dechamps R.	13054	1989-06-19	Republic of the Congo
Filtered	Tw49048	BR0000018859775	Chrysobalanus icaco L. subsp. icaco	CHRYSOBALANACEAE	Dechamps R.	13054		Republic of the Congo
Filtered	Tw35783	BR0000013274238	Dactyladenia gilletii (De Wild.) Prance & F.White	CHRYSOBALANACEAE	Louis J.	5903	1937-09-01	Democratic Republic of the Congo
Filtered	Tw35783	BR0000013274245	Dactyladenia gilletii (De Wild.) Prance & F.White	CHRYSOBALANACEAE	Louis J.	5903	1937-09-01	Democratic Republic of the Congo
Filtered	Tw32440	BR0000013279394	Dactyladenia pallescens (Baill.) Prance & F.White	CHRYSOBALANACEAE	Donis C.	2102	1948-10-26	Democratic Republic of the Congo
Filtered	Tw32583	BR0000013279417	Dactyladenia pallescens (Baill.) Prance & F.White	CHRYSOBALANACEAE	Donis C.	2330	1949-01-20	Democratic Republic of the Congo
Filtered	Tw49544	BR0000015204042V	Magnistipula butayei De Wild.	CHRYSOBALANACEAE	De Namur C.	MINDU803	1989-07	Republic of the Congo
Filtered	Tw33331	BR0000013352172	Magnistipula butayei De Wild. subsp. butayei	CHRYSOBALANACEAE	Louis J.	1942	1936-05-18	Democratic Republic of the Congo
Filtered	Tw33331	BR0000013352189	Magnistipula butayei De Wild. subsp. butayei	CHRYSOBALANACEAE	Louis J.	1942	1936-05-18	Democratic Republic of the Congo
Filtered	Tw14119	BR0000013354947	Magnistipula butayei De Wild. subsp. montana (Hauman) F.White	CHRYSOBALANACEAE	Pierlot R.	2769	1959-03-13	Democratic Republic of the Congo
Filtered	Tw14119	BR0000013354954	Magnistipula butayei De Wild. subsp. montana (Hauman) F.White	CHRYSOBALANACEAE	Pierlot R.	2769	1959-03-13	Democratic Republic of the Congo
Filtered	Tw31025	BR0000013355043	Magnistipula butayei De Wild. subsp. montana (Hauman) F.White	CHRYSOBALANACEAE	Troupin G.	15725	1976-06-21	Rwanda
Filtered	Tw31025	BR6102009858614	Magnistipula butayei De Wild. subsp. montana (Hauman) F.White	CHRYSOBALANACEAE	Troupin G.	15725	1976-06-21	Rwanda
Filtered	Tw31025	BR6102009914204	Magnistipula butayei De Wild. subsp. montana (Hauman) F.White	CHRYSOBALANACEAE	Troupin G.	15725	1976-06-21	Rwanda
Filtered	Tw39273	BR0000013355067	Magnistipula butayei De Wild. subsp. montana (Hauman) F.White	CHRYSOBALANACEAE	Troupin G.	16029	1978-06-07	Rwanda
Filtered	Tw13220	BR0000018861891	Magnistipula cupheiflora Mildbr.	CHRYSOBALANACEAE	Letouzey R.	4418		Cameroon
Filtered	Tw13220	BR0000018861907	Magnistipula cupheiflora Mildbr.	CHRYSOBALANACEAE	Letouzey R.	4418	1962-02-25	Cameroon
Filtered	Tw13220	BR0000018861914	Magnistipula cupheiflora Mildbr.	CHRYSOBALANACEAE	Letouzey R.	4418		Cameroon
Filtered	Tw30255	BR0000015658302	Maranthes floribunda (Baker) F.White	CHRYSOBALANACEAE	de Witte G.F.	3901	1948-06-03	Democratic Republic of the Congo
Filtered	Tw29039	BR0000015658319	Maranthes floribunda (Baker) F.White	CHRYSOBALANACEAE	de Witte G.F.	6370	1949-05-18	Democratic Republic of the Congo
Filtered	Tw29049	BR0000015658326	Maranthes floribunda (Baker) F.White	CHRYSOBALANACEAE	de Witte G.F.	6605	1949-06-16	Democratic Republic of the Congo
Filtered	Tw28993	BR0000015658333	Maranthes floribunda (Baker) F.White	CHRYSOBALANACEAE	de Witte G.F.	6663	1949-06-18	Democratic Republic of the Congo
Filtered	Tw190	BR0000008871497	Maranthes gabunensis (Engl.) Prance	CHRYSOBALANACEAE	de Briey J.	13	1911	Democratic Republic of the Congo
Filtered	Tw190	BR0000008872760	Maranthes gabunensis (Engl.) Prance	CHRYSOBALANACEAE	de Briey J.	13		Democratic Republic of the Congo
Filtered	Tw190	BR0000008872784	Maranthes gabunensis (Engl.) Prance	CHRYSOBALANACEAE	de Briey J.	13		Democratic Republic of the Congo
Filtered	Tw190	BR0000008872791	Maranthes gabunensis (Engl.) Prance	CHRYSOBALANACEAE	de Briey J.	13		Democratic Republic of the Congo
Filtered	Tw190	BR0000008872821	Maranthes gabunensis (Engl.) Prance	CHRYSOBALANACEAE	de Briey J.	13		Democratic Republic of the Congo
Filtered	Tw190	BR0000008872838	Maranthes gabunensis (Engl.) Prance	CHRYSOBALANACEAE	de Briey J.	13		Democratic Republic of the Congo
Filtered	Tw32493	BR0000015658616	Maranthes gabunensis (Engl.) Prance	CHRYSOBALANACEAE	Donis C.	2190	1948-12-03	Democratic Republic of the Congo
Filtered	Tw4833	BR0000015658579	Maranthes gabunensis (Engl.) Prance	CHRYSOBALANACEAE	Mahieu J.	49	1955-01-24	Democratic Republic of the Congo
Filtered	Tw22962	BR0000015658975	Maranthes glabra (Oliv.) Prance	CHRYSOBALANACEAE	Bamps P.	2448	1970-02-18	Ivory Coast
Filtered	Tw5229	BR0000006264260	Maranthes glabra (Oliv.) Prance	CHRYSOBALANACEAE	Cauwe G.	3015	1953-07-20	Democratic Republic of the Congo
Filtered	Tw103	BR0000013279202	Maranthes glabra (Oliv.) Prance	CHRYSOBALANACEAE	de Briey J.	213		Democratic Republic of the Congo
Filtered	Tw103	BR0000013279219	Maranthes glabra (Oliv.) Prance	CHRYSOBALANACEAE	de Briey J.	213		Democratic Republic of the Congo
Filtered	Tw103	BR0000013279226	Maranthes glabra (Oliv.) Prance	CHRYSOBALANACEAE	de Briey J.	213		Democratic Republic of the Congo
Filtered	Tw103	BR0000013279233	Maranthes glabra (Oliv.) Prance	CHRYSOBALANACEAE	de Briey J.	213		Democratic Republic of the Congo
Filtered	Tw70	BR0000013279240	Maranthes glabra (Oliv.) Prance	CHRYSOBALANACEAE	de Briey J.	243		Democratic Republic of the Congo
Filtered	Tw70	BR0000013279257	Maranthes glabra (Oliv.) Prance	CHRYSOBALANACEAE	de Briey J.	243		Democratic Republic of the Congo
Filtered	Tw70	BR0000013279264	Maranthes glabra (Oliv.) Prance	CHRYSOBALANACEAE	de Briey J.	243		Democratic Republic of the Congo
Filtered	Tw70	BR0000013279271	Maranthes glabra (Oliv.) Prance	CHRYSOBALANACEAE	de Briey J.	243		Democratic Republic of the Congo
Filtered	Tw70	BR0000013279288	Maranthes glabra (Oliv.) Prance	CHRYSOBALANACEAE	de Briey J.	243		Democratic Republic of the Congo
Filtered	Tw32305	BR0000013279301	Maranthes glabra (Oliv.) Prance	CHRYSOBALANACEAE	Donis C.	1836	1948-06-14	Democratic Republic of the Congo
Filtered	Tw32442	BR0000013279318	Maranthes glabra (Oliv.) Prance	CHRYSOBALANACEAE	Donis C.	2105	1948-11-27	Democratic Republic of the Congo
Filtered	Tw32518	BR0000013279295	Maranthes glabra (Oliv.) Prance	CHRYSOBALANACEAE	Donis C.	2234	1948-12-11	Democratic Republic of the Congo
Filtered	Tw32609	BR0000006264642	Maranthes glabra (Oliv.) Prance	CHRYSOBALANACEAE	Donis C.	2363	1949-01-28	Democratic Republic of the Congo
Filtered	Tw33334	BR0000015660282	Maranthes glabra (Oliv.) Prance	CHRYSOBALANACEAE	Louis J.	1945	1936-05-18	Democratic Republic of the Congo
Filtered	Tw33334	BR0000015660299	Maranthes glabra (Oliv.) Prance	CHRYSOBALANACEAE	Louis J.	1945		Democratic Republic of the Congo
Filtered	Tw35455	BR0000013253554	Maranthes glabra (Oliv.) Prance	CHRYSOBALANACEAE	Louis J.	3486	1937-03-23	Democratic Republic of the Congo
Filtered	Tw35455	BR0000015660329	Maranthes glabra (Oliv.) Prance	CHRYSOBALANACEAE	Louis J.	3486		Democratic Republic of the Congo
Filtered	Tw35461	BR0000013253561	Maranthes glabra (Oliv.) Prance	CHRYSOBALANACEAE	Louis J.	3499	1937-03-23	Democratic Republic of the Congo
Filtered	Tw35461	BR0000015660336	Maranthes glabra (Oliv.) Prance	CHRYSOBALANACEAE	Louis J.	3499		Democratic Republic of the Congo
Filtered	Tw33707	BR0000013253578	Maranthes glabra (Oliv.) Prance	CHRYSOBALANACEAE	Louis J.	3651	1937-04-14	Democratic Republic of the Congo
Filtered	Tw33707	BR0000015660343	Maranthes glabra (Oliv.) Prance	CHRYSOBALANACEAE	Louis J.	3651		Democratic Republic of the Congo
Filtered	Tw35533	BR0000013253585	Maranthes glabra (Oliv.) Prance	CHRYSOBALANACEAE	Louis J.	3879	1937-05-17	Democratic Republic of the Congo
Filtered	Tw35533	BR0000015660350	Maranthes glabra (Oliv.) Prance	CHRYSOBALANACEAE	Louis J.	3879		Democratic Republic of the Congo
Filtered	Tw61183	BR0000013296933	Maranthes glabra (Oliv.) Prance	CHRYSOBALANACEAE	Mbambi L.N.	122	2010-03-12	Democratic Republic of the Congo
Filtered	Tw5162	BR0000013280130	Maranthes glabra (Oliv.) Prance	CHRYSOBALANACEAE	Wagemans J.	1079	1955-11-20	Democratic Republic of the Congo
Filtered	Tw41282	BR0000013280147	Maranthes glabra (Oliv.) Prance	CHRYSOBALANACEAE	Wagemans J.	1870	1958-01-24	Democratic Republic of the Congo
Filtered	Tw50715	BR0000009052918	Maranthes polyandra (Benth.) Prance	CHRYSOBALANACEAE	Dansi A.	TW50715	1991-09-15	Benin
Filtered	Tw3488	BR0000015664815	Parinari congensis Didr.	CHRYSOBALANACEAE	Denis R.	27		Democratic Republic of the Congo
Filtered	Tw21126	BR0000017364102	Parinari curatellifolia Planch. ex Benth.	CHRYSOBALANACEAE	Coget T.	8	1968-07-06	Democratic Republic of the Congo
Filtered	Tw50707	BR0000009052925	Parinari curatellifolia Planch. ex Benth.	CHRYSOBALANACEAE	Dansi A.	TW50707	1991-09-15	Benin
Filtered	Tw29014	BR0000017364294	Parinari curatellifolia Planch. ex Benth.	CHRYSOBALANACEAE	de Witte G.F.	6639	1949-06-17	Democratic Republic of the Congo
Filtered	Tw28948	BR0000017364300	Parinari curatellifolia Planch. ex Benth.	CHRYSOBALANACEAE	de Witte G.F.	6916	1949-06-29	Democratic Republic of the Congo
Filtered	Tw44539	BR0000017364423	Parinari curatellifolia Planch. ex Benth.	CHRYSOBALANACEAE	Malaisse F.	13301	1984-11-03	Democratic Republic of the Congo
Filtered	Tw23504	BR0000017365215	Parinari curatellifolia Planch. ex Benth.	CHRYSOBALANACEAE	Michelson A.	TMN 1303	1972-11	Rwanda
Filtered	Tw21859	BR0000017366106	Parinari excelsa Sabine	CHRYSOBALANACEAE	Bamps P.	2259	1969-03-26	Ivory Coast
Filtered	Tw24193	BR0000017368261	Parinari excelsa Sabine	CHRYSOBALANACEAE	Bouxin G.	707	1971-05-13	Rwanda
Filtered	Tw736	BR0000017368292	Parinari excelsa Sabine	CHRYSOBALANACEAE	Lestrade A.	7		Rwanda
Filtered	Tw17235	BR0000017368377	Parinari excelsa Sabine	CHRYSOBALANACEAE	Lewalle J.	1505	1967-01-20	Burundi
Filtered	Tw32826	BR0000013253639	Parinari excelsa Sabine	CHRYSOBALANACEAE	Louis J.	395	1935-10-24	Democratic Republic of the Congo
Filtered	Tw32826	BR0000017367165	Parinari excelsa Sabine	CHRYSOBALANACEAE	Louis J.	395	1935-10-24	Democratic Republic of the Congo
Filtered	Tw32830	BR0000013253646	Parinari excelsa Sabine	CHRYSOBALANACEAE	Louis J.	415	1935-10-25	Democratic Republic of the Congo
Filtered	Tw32830	BR0000017367172	Parinari excelsa Sabine	CHRYSOBALANACEAE	Louis J.	415	1935-10-25	Democratic Republic of the Congo
Filtered	Tw32973	BR0000013253653	Parinari excelsa Sabine	CHRYSOBALANACEAE	Louis J.	798	1935-12-11	Democratic Republic of the Congo
Filtered	Tw32973	BR0000017367189	Parinari excelsa Sabine	CHRYSOBALANACEAE	Louis J.	798		Democratic Republic of the Congo
Filtered	Tw33183	BR0000013253622	Parinari excelsa Sabine	CHRYSOBALANACEAE	Louis J.	1459	1936-03-11	Democratic Republic of the Congo
Filtered	Tw34809	BR0000013253660	Parinari excelsa Sabine	CHRYSOBALANACEAE	Louis J.	2781	1936-10-28	Democratic Republic of the Congo
Filtered	Tw34809	BR0000017367219	Parinari excelsa Sabine	CHRYSOBALANACEAE	Louis J.	2781		Democratic Republic of the Congo
Filtered	Tw34937	BR0000013253677	Parinari excelsa Sabine	CHRYSOBALANACEAE	Louis J.	2982	1936-12-17	Democratic Republic of the Congo
Filtered	Tw34937	BR0000017367226	Parinari excelsa Sabine	CHRYSOBALANACEAE	Louis J.	2982		Democratic Republic of the Congo
Filtered	Tw1136	BR0000013253523	Parinari excelsa Sabine	CHRYSOBALANACEAE	Louis J.	4137	1937-06-11	Democratic Republic of the Congo
Filtered	Tw1136	BR0000017367233	Parinari excelsa Sabine	CHRYSOBALANACEAE	Louis J.	4137		Democratic Republic of the Congo
Filtered	Tw1188	BR0000013253530	Parinari excelsa Sabine	CHRYSOBALANACEAE	Louis J.	10007	1938-06-16	Democratic Republic of the Congo
Filtered	Tw1188	BR0000017367325	Parinari excelsa Sabine	CHRYSOBALANACEAE	Louis J.	10007		Democratic Republic of the Congo
Filtered	Tw8098	BR0000017368315	Parinari excelsa Sabine	CHRYSOBALANACEAE	Reynders M.	210	1956-07-10	Rwanda
Filtered	Tw23513	BR0000016607194	Garcinia buchananii Baker	CLUSIACEAE	Michelson A.	TMN 1302	1971-11	Rwanda
Filtered	Tw26840	BR0000013357030	Cochlospermum angolense Welw. ex Oliv.	COCHLOSPERMACEAE	Bamps P., Martins S. & Silva M.	4215	1973-03-21	Angola
Filtered	Tw26840	BR0000013357115	Cochlospermum angolense Welw. ex Oliv.	COCHLOSPERMACEAE	Bamps P., Martins S. & Silva M.	4215	1973-03-21	Angola
Filtered	Tw26840	BR0000013357122	Cochlospermum angolense Welw. ex Oliv.	COCHLOSPERMACEAE	Bamps P., Martins S. & Silva M.	4215	1973-03-21	Angola
Filtered	Tw28515	BR0000013357054	Cochlospermum angolense Welw. ex Oliv.	COCHLOSPERMACEAE	Dechamps R., Murta F. & da Silva M.	1063	1974-02-16	Angola
Filtered	Tw28120	BR0000013357061	Cochlospermum angolense Welw. ex Oliv.	COCHLOSPERMACEAE	Dechamps R., Murta F. & da Silva M.	1455	1974-03-12	Angola
Filtered	Tw28653	BR0000017371100	Combretum acutifolium Exell	COMBRETACEAE	Dechamps R., Murta F. & da Silva M.	1404	1974-03-09	Angola
Filtered	Tw39947	BR0000017371216	Combretum acutifolium Exell	COMBRETACEAE	Malaisse F.	11118	1980-10-02	Democratic Republic of the Congo
Filtered	Tw41084	BR0000017371223	Combretum acutifolium Exell	COMBRETACEAE	Malaisse F.	11638	1981-03-12	Democratic Republic of the Congo
Filtered	Tw29030	BR0000014932175	Combretum adenogonium Steud. ex A.Rich.	COMBRETACEAE	de Witte G.F.	06389	1949-05-19	Democratic Republic of the Congo
Filtered	Tw29011	BR0000014932182	Combretum adenogonium Steud. ex A.Rich.	COMBRETACEAE	de Witte G.F.	06527	1949-06-13	Democratic Republic of the Congo
Filtered	Tw29061	BR0000014932199	Combretum adenogonium Steud. ex A.Rich.	COMBRETACEAE	de Witte G.F.	06630	1949-06-17	Democratic Republic of the Congo
Filtered	Tw45164	BR0000014932243	Combretum adenogonium Steud. ex A.Rich.	COMBRETACEAE	Malaisse F.	13671	1985-11-07	Democratic Republic of the Congo
Filtered	Tw28473	BR0000015800244	Combretum apiculatum Sond.	COMBRETACEAE	Dechamps R., Murta F. & da Silva M.	1083	1974-02-17	Angola
Filtered	Tw38599	BR0000015802033	Combretum bracteatum (M.A.Lawson) Engl. & Diels	COMBRETACEAE	Louis J.	2115		Democratic Republic of the Congo
Filtered	Tw41348	BR0000013357917	Combretum camporum Engl.	COMBRETACEAE	Wagemans J.	2383	1959-06-05	Democratic Republic of the Congo
Filtered	Tw28663	BR0000015802873	Combretum celastroides Welw. ex M.A.Lawson	COMBRETACEAE	Dechamps R., Murta F. & da Silva M.	1236	1974-02-25	Angola
Filtered	Tw28208	BR0000015802880	Combretum celastroides Welw. ex M.A.Lawson	COMBRETACEAE	Dechamps R., Murta F. & da Silva M.	1412	1974-03-10	Angola
Filtered	Tw44585	BR0000015803283	Combretum celastroides Welw. ex M.A.Lawson	COMBRETACEAE	Malaisse F.	13315	1984-11-06	Democratic Republic of the Congo
Filtered	Tw44734	BR0000015803276	Combretum celastroides Welw. ex M.A.Lawson	COMBRETACEAE	Malaisse F.	13362	1984-11-10	Democratic Republic of the Congo
Filtered	Tw28872	BR0000015956354	Combretum celastroides Welw. ex M.A.Lawson subsp. laxiflorum (Welw. ex M.A.Lawson) Exell	COMBRETACEAE	de Witte G.F.	3072	1947-11-17	Democratic Republic of the Congo
Filtered	Tw28709	BR0000015068859	Combretum collinum Fresen.	COMBRETACEAE	Auquier P.	3700	1974-08-11	Rwanda
Filtered	Tw50779	BR0000009052307	Combretum collinum Fresen.	COMBRETACEAE	Dansi A.	TW50079	1991-09-15	Benin
Filtered	Tw30257	BR0000015069269	Combretum collinum Fresen.	COMBRETACEAE	de Witte G.F.	3926	1948-06-07	Democratic Republic of the Congo
Filtered	Tw30257	BR0000015069276	Combretum collinum Fresen.	COMBRETACEAE	de Witte G.F.	3926		Democratic Republic of the Congo
Filtered	Tw28489	BR0000017360821	Combretum collinum Fresen.	COMBRETACEAE	Dechamps R., Murta F. & da Silva M.	1084	1974-02-17	Angola
Filtered	Tw28266	BR0000017360791	Combretum collinum Fresen.	COMBRETACEAE	Dechamps R., Murta F. & da Silva M.	1086	1974-02-17	Angola
Filtered	Tw28417	BR0000017360845	Combretum collinum Fresen.	COMBRETACEAE	Dechamps R., Murta F. & da Silva M.	1155	1974-02-20	Angola
Filtered	Tw28546	BR0000017360852	Combretum collinum Fresen.	COMBRETACEAE	Dechamps R., Murta F. & da Silva M.	1166	1974-02-20	Angola
Filtered	Tw28201	BR0000017360838	Combretum collinum Fresen.	COMBRETACEAE	Dechamps R., Murta F. & da Silva M.	1426	1974-03-10	Angola
Filtered	Tw28461	BR0000017360869	Combretum collinum Fresen.	COMBRETACEAE	Dechamps R., Murta F. & da Silva M.	1561	1974-03-20	Angola
Filtered	Tw28234	BR0000017360876	Combretum collinum Fresen.	COMBRETACEAE	Dechamps R., Murta F. & da Silva M.	1562	1974-03-20	Angola
Filtered	Tw28225	BR0000017360814	Combretum collinum Fresen.	COMBRETACEAE	Dechamps R., Murta F. & da Silva M.	1566	1974-03-20	Angola
Filtered	Tw28642	BR0000017360807	Combretum collinum Fresen.	COMBRETACEAE	Dechamps R., Murta F. & da Silva M.	1567	1974-03-20	Angola
Filtered	Tw28207	BR0000017360784	Combretum collinum Fresen.	COMBRETACEAE	Dechamps R., Murta F. & da Silva M.	1568	1974-03-20	Angola
Filtered	Tw21603	BR0000015068828	Combretum collinum Fresen.	COMBRETACEAE	Lewalle J.	3342	1969-03-16	Burundi
Filtered	Tw23672	BR0000015069351	Combretum collinum Fresen.	COMBRETACEAE	Malaisse F.	6831	1970-12-26	Democratic Republic of the Congo
Filtered	Tw38627	BR0000015069344	Combretum collinum Fresen.	COMBRETACEAE	Malaisse F.	9913	1979-08-23	Democratic Republic of the Congo
Filtered	Tw45163	BR0000015069368	Combretum collinum Fresen.	COMBRETACEAE	Malaisse F.	13670	1985-11-07	Democratic Republic of the Congo
Filtered	Tw28942	BR0000015069283	Combretum collinum Fresen.	COMBRETACEAE	Van Meel in de Witte G.F.	6985	1949-06-24	Democratic Republic of the Congo
Filtered	Tw33035	BR0000013255053	Combretum congolanum Liben	COMBRETACEAE	Louis J.	889	1935-12-25	Democratic Republic of the Congo
Filtered	Tw33035	BR0000015074904	Combretum congolanum Liben	COMBRETACEAE	Louis J.	889		Democratic Republic of the Congo
Filtered	Tw34920	BR0000013255060	Combretum congolanum Liben	COMBRETACEAE	Louis J.	2954	1936-12-11	Democratic Republic of the Congo
Filtered	Tw34920	BR0000015074911	Combretum congolanum Liben	COMBRETACEAE	Louis J.	2954		Democratic Republic of the Congo
Filtered	Tw35523	BR0000013255077	Combretum cuspidatum Planch. ex Benth.	COMBRETACEAE	Louis J.	3863	1937-05-14	Democratic Republic of the Congo
Filtered	Tw35523	BR0000015075789	Combretum cuspidatum Planch. ex Benth.	COMBRETACEAE	Louis J.	3863		Democratic Republic of the Congo
Filtered	Tw35541	BR0000013254988	Combretum cuspidatum Planch. ex Benth.	COMBRETACEAE	Louis J.	3911	1937-05-19	Democratic Republic of the Congo
Filtered	Tw35541	BR0000015075802	Combretum cuspidatum Planch. ex Benth.	COMBRETACEAE	Louis J.	3911		Democratic Republic of the Congo
Filtered	Tw35541	BR0000015075819	Combretum cuspidatum Planch. ex Benth.	COMBRETACEAE	Louis J.	3911		Democratic Republic of the Congo
Filtered	Tw35583	BR0000009884991	Combretum cuspidatum Planch. ex Benth.	COMBRETACEAE	Louis J.	3991	1937-05-28	Democratic Republic of the Congo
Filtered	Tw35583	BR0000009885325	Combretum cuspidatum Planch. ex Benth.	COMBRETACEAE	Louis J.	3991	1937-05-28	Democratic Republic of the Congo
Filtered	Tw35819	BR0000013254995	Combretum cuspidatum Planch. ex Benth.	COMBRETACEAE	Louis J.	5989	1937-09-10	Democratic Republic of the Congo
Filtered	Tw35819	BR0000015075826	Combretum cuspidatum Planch. ex Benth.	COMBRETACEAE	Louis J.	5989		Democratic Republic of the Congo
Filtered	Tw41591	BR0000015075482	Combretum cuspidatum Planch. ex Benth.	COMBRETACEAE	Maudoux É.	254	1949-12-18	Democratic Republic of the Congo
Filtered	Tw41591	BR6102006858686	Combretum cuspidatum Planch. ex Benth.	COMBRETACEAE	Maudoux É.	254
Filtered	Tw33321	BR0000015076649	Combretum demeusei De Wild.	COMBRETACEAE	Louis J.	1918	1936-05-16	Democratic Republic of the Congo
Filtered	Tw33321	BR0000015076656	Combretum demeusei De Wild.	COMBRETACEAE	Louis J.	1918		Democratic Republic of the Congo
Filtered	Tw28274	BR0000015077042	Combretum dumetorum Exell	COMBRETACEAE	Dechamps R., Murta F. & da Silva M.	1310	1974-03-02	Angola
Filtered	Tw32661	BR0000013279677	Combretum falcatum (Welw. ex Hiern) Jongkind	COMBRETACEAE	Donis C.	2439	1949-03-02	Democratic Republic of the Congo
Filtered	Tw40336	BR0000015079275	Combretum fuscum Planch. ex Benth.	COMBRETACEAE	Dechamps R.	8036	1980-11	Democratic Republic of the Congo
Filtered	Tw35668	BR0000015079329	Combretum fuscum Planch. ex Benth.	COMBRETACEAE	Louis J.	5565	1937-07-13	Democratic Republic of the Congo
Filtered	Tw35668	BR0000015079336	Combretum fuscum Planch. ex Benth.	COMBRETACEAE	Louis J.	5565	1937-07-13	Democratic Republic of the Congo
Filtered	Tw44715	BR0000015056801	Combretum gossweileri Exell	COMBRETACEAE	Malaisse F.	8674	1975-05	Democratic Republic of the Congo
Filtered	Tw38629	BR0000015056818	Combretum gossweileri Exell	COMBRETACEAE	Malaisse F.	9948	1979-09-24	Democratic Republic of the Congo
Unfiltered	Tw661	BR0000008869876	Combretum haullevilleanum De Wild.	COMBRETACEAE	de Witte G.F.	9	1930-09-29	Democratic Republic of the Congo
Unfiltered	Tw661	BR0000008869883	Combretum haullevilleanum De Wild.	COMBRETACEAE	de Witte G.F.	9	1930-09-29	Democratic Republic of the Congo
Unfiltered	Tw661	BR0000008869890	Combretum haullevilleanum De Wild.	COMBRETACEAE	de Witte G.F.	9	1930-09-29	Democratic Republic of the Congo
Unfiltered	Tw661	BR0000021451461	Combretum haullevilleanum De Wild.	COMBRETACEAE	de Witte G.F.	9		Democratic Republic of the Congo
Filtered	Tw28174	BR0000015059123	Combretum hereroense Schinz	COMBRETACEAE	Dechamps R., Murta F. & da Silva M.	1133	1974-02-19	Angola
Filtered	Tw28596	BR0000015059130	Combretum hereroense Schinz	COMBRETACEAE	Dechamps R., Murta F. & da Silva M.	1134	1974-02-19	Angola
Filtered	Tw28224	BR0000016819344	Combretum hereroense Schinz	COMBRETACEAE	Dechamps R., Murta F. & da Silva M.	1156	1974-02-20	Angola
Filtered	Tw32885	BR0000013254728	Combretum latialatum Engl. ex Engl. & Diels	COMBRETACEAE	Louis J.	556	1935-11-02	Democratic Republic of the Congo
Filtered	Tw32885	BR0000015062932	Combretum latialatum Engl. ex Engl. & Diels	COMBRETACEAE	Louis J.	556	1935-11-02	Democratic Republic of the Congo
Filtered	Tw35506	BR0000013254582	Combretum latialatum Engl. ex Engl. & Diels	COMBRETACEAE	Louis J.	3819	1937-05-02	Democratic Republic of the Congo
Filtered	Tw35506	BR0000015062987	Combretum latialatum Engl. ex Engl. & Diels	COMBRETACEAE	Louis J.	3819		Democratic Republic of the Congo
Filtered	Tw35809	BR0000013254711	Combretum latialatum Engl. ex Engl. & Diels	COMBRETACEAE	Louis J.	5964	1937-09-10	Democratic Republic of the Congo
Filtered	Tw35809	BR0000015062994	Combretum latialatum Engl. ex Engl. & Diels	COMBRETACEAE	Louis J.	5964		Democratic Republic of the Congo
Filtered	Tw32816	BR0000009883895	Combretum lokele Liben	COMBRETACEAE	Louis J.	292	1935-10-20	Democratic Republic of the Congo
Filtered	Tw32816	BR0000009884403	Combretum lokele Liben	COMBRETACEAE	Louis J.	292	1935-10-20	Democratic Republic of the Congo
Filtered	Tw32816	BR0000009885004	Combretum lokele Liben	COMBRETACEAE	Louis J.	292	1935-10-20	Democratic Republic of the Congo
Filtered	Tw32816	BR0000009885332	Combretum lokele Liben	COMBRETACEAE	Louis J.	292	1935-10-20	Democratic Republic of the Congo
Filtered	Tw33108	BR0000009884045	Combretum lokele Liben	COMBRETACEAE	Louis J.	1181	1936-02-01	Democratic Republic of the Congo
Filtered	Tw33108	BR0000009886711	Combretum lokele Liben	COMBRETACEAE	Louis J.	1181	1936-02-01	Democratic Republic of the Congo
Filtered	Tw35025	BR0000013255015	Combretum lokele Liben	COMBRETACEAE	Louis J.	3299	1937-02-17	Democratic Republic of the Congo
Filtered	Tw35025	BR0000013692353	Combretum lokele Liben	COMBRETACEAE	Louis J.	3299	1937-02-17	Democratic Republic of the Congo
Filtered	Tw57659	BR0000013293130	Combretum lokele Liben	COMBRETACEAE	Ntahobavuka H.	39	2004-10-06	Democratic Republic of the Congo
Filtered	Tw61964	BR0000013607982	Combretum lokele Liben	COMBRETACEAE	Tshibamba J.	TW61964	2011-07-18	Democratic Republic of the Congo
Filtered	Tw30273	BR0000015064196	Combretum longispicatum (Engl.) Engl. & Diels	COMBRETACEAE	de Witte G.F.	4069	1948-08-11	Democratic Republic of the Congo
Filtered	Tw38780	BR0000006420918	Combretum louisii Liben	COMBRETACEAE	Louis J.	12847		Democratic Republic of the Congo
Filtered	Tw38780	BR0000015064134	Combretum lukafuense De Wild.	COMBRETACEAE	Louis J.	12847		Democratic Republic of the Congo
Filtered	Tw23903	BR0000015046932	Combretum molle R.Br. ex G.Don	COMBRETACEAE	Coget T.	86	1970-08-15	Democratic Republic of the Congo
Filtered	Tw51007	BR0000015067982	Combretum molle R.Br. ex G.Don	COMBRETACEAE	Dechamps R.	11619	1991-11-21	Uganda
Filtered	Tw28687	BR0000015045232	Combretum molle R.Br. ex G.Don	COMBRETACEAE	Dechamps R., Murta F. & da Silva M.	1018	1974-02-14	Angola
Filtered	Tw28593	BR0000015045225	Combretum molle R.Br. ex G.Don	COMBRETACEAE	Dechamps R., Murta F. & da Silva M.	1048	1974-02-15	Angola
Filtered	Tw28166	BR0000015045249	Combretum molle R.Br. ex G.Don	COMBRETACEAE	Dechamps R., Murta F. & da Silva M.	1342	1974-03-03	Angola
Filtered	Tw28503	BR0000015045218	Combretum molle R.Br. ex G.Don	COMBRETACEAE	Dechamps R., Murta F. & da Silva M.	1343	1974-03-03	Angola
Filtered	Tw44572	BR0000015047199	Combretum molle R.Br. ex G.Don	COMBRETACEAE	Malaisse F.	13266	1984-10-28	Democratic Republic of the Congo
Filtered	Tw45116	BR0000015047205	Combretum molle R.Br. ex G.Don	COMBRETACEAE	Malaisse F.	13627	1985-10-19	Democratic Republic of the Congo
Filtered	Tw26054	BR0000015047946	Combretum molle R.Br. ex G.Don	COMBRETACEAE	Troupin G.	14245	1971-12-14	Rwanda
Filtered	Tw28963	BR0000015047045	Combretum molle R.Br. ex G.Don	COMBRETACEAE	Van Meel in de Witte G.F.	6901	1949-07-01	Democratic Republic of the Congo
Filtered	Tw28961	BR0000015047069	Combretum molle R.Br. ex G.Don	COMBRETACEAE	Van Meel in de Witte G.F.	6952	1949-07-06	Democratic Republic of the Congo
Filtered	Tw23497	BR0000015048264	Combretum molle R.Br. ex G.Don	COMBRETACEAE	Michelson A.	TMN 1307	1976-11	Rwanda
Filtered	Tw33540	BR0000013255008	Combretum mortehanii De Wild. & Exell	COMBRETACEAE	Louis J.	2513	1936-08-26	Democratic Republic of the Congo
Filtered	Tw33540	BR0000015048677	Combretum mortehanii De Wild. & Exell	COMBRETACEAE	Louis J.	2513		Democratic Republic of the Congo
Filtered	Tw38784	BR0000009885691	Combretum mortehanii De Wild. & Exell	COMBRETACEAE	Louis J.	13509		Democratic Republic of the Congo
Filtered	Tw38784	BR0000009886025	Combretum mortehanii De Wild. & Exell	COMBRETACEAE	Louis J.	13509		Democratic Republic of the Congo
Filtered	Tw38784	BR0000009887046	Combretum mortehanii De Wild. & Exell	COMBRETACEAE	Louis J.	13509	1939-02-03	Democratic Republic of the Congo
Filtered	Tw28383	BR0000015048851	Combretum mossambicense (Klotzsch) Engl.	COMBRETACEAE	Dechamps R., Murta F. & da Silva M.	1578	1974-03-20	Angola
Filtered	Tw28311	BR0000015048844	Combretum mossambicense (Klotzsch) Engl.	COMBRETACEAE	Dechamps R., Murta F. & da Silva M.	1579	1974-03-20	Angola
Filtered	Tw31259	BR0000015049247	Combretum mossambicense (Klotzsch) Engl.	COMBRETACEAE	Malaisse F.	8645	1975-07-03	Democratic Republic of the Congo
Filtered	Tw38626	BR0000015049254	Combretum mossambicense (Klotzsch) Engl.	COMBRETACEAE	Malaisse F.	9911	1979-08-23	Democratic Republic of the Congo
Filtered	Tw44591	BR0000015049278	Combretum mossambicense (Klotzsch) Engl.	COMBRETACEAE	Malaisse F.	13325	1984-11-10	Democratic Republic of the Congo
Filtered	Tw765	BR0000015054203	Combretum padoides Engl. & Diels	COMBRETACEAE	de Witte G.F.	313	1931-06-04	Democratic Republic of the Congo
Filtered	Tw765	BR0000015054210	Combretum padoides Engl. & Diels	COMBRETACEAE	de Witte G.F.	313		Democratic Republic of the Congo
Filtered	Tw30247	BR0000015054227	Combretum padoides Engl. & Diels	COMBRETACEAE	de Witte G.F.	3882	1948-05-31	Democratic Republic of the Congo
Filtered	Tw35174	BR0000015054425	Combretum padoides Engl. & Diels	COMBRETACEAE	Malaisse F.	9707	1978-03-06	Democratic Republic of the Congo
Filtered	Tw38209	BR0000015054432	Combretum padoides Engl. & Diels	COMBRETACEAE	Malaisse F.	10363	1980-02-19	Democratic Republic of the Congo
Filtered	Tw29041	BR0000015054234	Combretum padoides Engl. & Diels	COMBRETACEAE	Van Meel in de Witte G.F.	6469	1949-06-06	Democratic Republic of the Congo
Filtered	Tw33133	BR0000013254926	Combretum paniculatum Vent.	COMBRETACEAE	Louis J.	1296	1936-02-19	Democratic Republic of the Congo
Filtered	Tw33133	BR0000015029799	Combretum paniculatum Vent.	COMBRETACEAE	Louis J.	1296		Democratic Republic of the Congo
Filtered	Tw33776	BR0000013254933	Combretum paniculatum Vent.	COMBRETACEAE	Louis J.	4228	1937-06-24	Democratic Republic of the Congo
Filtered	Tw33776	BR0000015029843	Combretum paniculatum Vent.	COMBRETACEAE	Louis J.	4228		Democratic Republic of the Congo
Filtered	Tw23935	BR0000015030795	Combretum paniculatum Vent.	COMBRETACEAE	Malaisse F.	6907	1971-04-11	Democratic Republic of the Congo
Filtered	Tw41250	BR0000013280239	Combretum paniculatum Vent.	COMBRETACEAE	Wagemans J.	1723	1957-08-31	Democratic Republic of the Congo
Filtered	Tw41250	BR6102011066083	Combretum paniculatum Vent.	COMBRETACEAE	Wagemans J.	1723	1957-08-31	Democratic Republic of the Congo
Filtered	Tw32444	BR0000013279684	Combretum platypterum (Welw.) Hutch. & Dalziel	COMBRETACEAE	Donis C.	2107	1948-11-27	Democratic Republic of the Congo
Filtered	Tw33050	BR0000013254940	Combretum platypterum (Welw.) Hutch. & Dalziel	COMBRETACEAE	Louis J.	912	1935-12-30	Democratic Republic of the Congo
Filtered	Tw33050	BR0000015035523	Combretum platypterum (Welw.) Hutch. & Dalziel	COMBRETACEAE	Louis J.	912		Democratic Republic of the Congo
Filtered	Tw33114	BR0000013254964	Combretum platypterum (Welw.) Hutch. & Dalziel	COMBRETACEAE	Louis J.	1194	1936-02-04	Democratic Republic of the Congo
Filtered	Tw33114	BR0000015035530	Combretum platypterum (Welw.) Hutch. & Dalziel	COMBRETACEAE	Louis J.	1194		Democratic Republic of the Congo
Filtered	Tw33121	BR0000013254971	Combretum platypterum (Welw.) Hutch. & Dalziel	COMBRETACEAE	Louis J.	1223	1936-02-08	Democratic Republic of the Congo
Filtered	Tw33121	BR0000015035547	Combretum platypterum (Welw.) Hutch. & Dalziel	COMBRETACEAE	Louis J.	1223		Democratic Republic of the Congo
Filtered	Tw28540	BR0000015036346	Combretum psidioides Welw.	COMBRETACEAE	Dechamps R., Murta F. & da Silva M.	1282	1974-02-28	Angola
Filtered	Tw28125	BR0000015036360	Combretum psidioides Welw.	COMBRETACEAE	Dechamps R., Murta F. & da Silva M.	1283	1974-02-28	Angola
Filtered	Tw24390	BR0000015038142	Combretum psidioides Welw.	COMBRETACEAE	Schmitz A.	2796	1950-04-16	Democratic Republic of the Congo
Filtered	Tw50822	BR0000009052314	Combretum racemosum P.Beauv.	COMBRETACEAE	Dansi A.	TW50822	1991-09-15	Benin
Filtered	Tw33025	BR0000013255039	Combretum racemosum P.Beauv.	COMBRETACEAE	Louis J.	874	1935-12-21	Democratic Republic of the Congo
Filtered	Tw33025	BR0000015020901	Combretum racemosum P.Beauv.	COMBRETACEAE	Louis J.	874.		Democratic Republic of the Congo
Filtered	Tw35918	BR0000013255022	Combretum racemosum P.Beauv.	COMBRETACEAE	Louis J.	7902	1938-02-16	Democratic Republic of the Congo
Filtered	Tw35918	BR0000015020970	Combretum racemosum P.Beauv.	COMBRETACEAE	Louis J.	7902		Democratic Republic of the Congo
Filtered	Tw40356	BR0000013358648	Combretum robynsii Exell	COMBRETACEAE	Dechamps R.	8056	1980-11	Democratic Republic of the Congo
Filtered	Tw38610	BR0000013358716	Combretum robynsii Exell	COMBRETACEAE	Louis J.	2151	1936-06-02	Democratic Republic of the Congo
Filtered	Tw38610	BR0000013358723	Combretum robynsii Exell	COMBRETACEAE	Louis J.	2151	1936-06-02	Democratic Republic of the Congo
Filtered	Tw33846	BR0000013255046	Combretum scandens Liben	COMBRETACEAE	Louis J.	4359	1937-07-08	Democratic Republic of the Congo
Filtered	Tw33846	BR0000015021960	Combretum scandens Liben	COMBRETACEAE	Louis J.	4359		Democratic Republic of the Congo
Filtered	Tw32834	BR0000013254629	Combretum sordidum Exell	COMBRETACEAE	Louis J.	423	1935-10-25	Democratic Republic of the Congo
Filtered	Tw32834	BR0000015022837	Combretum sordidum Exell	COMBRETACEAE	Louis J.	423		Democratic Republic of the Congo
Filtered	Tw32858	BR0000013254612	Combretum sordidum Exell	COMBRETACEAE	Louis J.	490	1935-10-28	Democratic Republic of the Congo
Filtered	Tw32858	BR0000015022844	Combretum sordidum Exell	COMBRETACEAE	Louis J.	490		Democratic Republic of the Congo
Filtered	Tw34972	BR0000013254605	Combretum sordidum Exell	COMBRETACEAE	Louis J.	3181	1937-01-28	Democratic Republic of the Congo
Filtered	Tw34972	BR0000015022851	Combretum sordidum Exell	COMBRETACEAE	Louis J.	3181		Democratic Republic of the Congo
Filtered	Tw34972	BR0000015029508	Combretum sordidum Exell	COMBRETACEAE	Louis J.	3181		Democratic Republic of the Congo
Filtered	Tw33770	BR0000013254469	Combretum sordidum Exell	COMBRETACEAE	Louis J.	4212	1937-06-21	Democratic Republic of the Congo
Filtered	Tw33770	BR0000015022868	Combretum sordidum Exell	COMBRETACEAE	Louis J.	4212		Democratic Republic of the Congo
Filtered	Tw33777	BR0000013254476	Combretum sordidum Exell	COMBRETACEAE	Louis J.	4229	1937-06-24	Democratic Republic of the Congo
Filtered	Tw33777	BR0000015022875	Combretum sordidum Exell	COMBRETACEAE	Louis J.	4229		Democratic Republic of the Congo
Filtered	Tw38277	BR0000013254483	Combretum sordidum Exell	COMBRETACEAE	Louis J.	6382	1937-10-19	Democratic Republic of the Congo
Filtered	Tw38277	BR0000015022882	Combretum sordidum Exell	COMBRETACEAE	Louis J.	6382		Democratic Republic of the Congo
Filtered	Tw38419	BR0000013254490	Combretum sordidum Exell	COMBRETACEAE	Louis J.	6838	1937-12-01	Democratic Republic of the Congo
Filtered	Tw38419	BR0000015022899	Combretum sordidum Exell	COMBRETACEAE	Louis J.	6838		Democratic Republic of the Congo
Filtered	Tw38789	BR0000013254506	Combretum sordidum Exell	COMBRETACEAE	Louis J.	9771	1938-06-13	Democratic Republic of the Congo
Filtered	Tw38789	BR0000015022905	Combretum sordidum Exell	COMBRETACEAE	Louis J.	9771	1938-06-13	Democratic Republic of the Congo
Filtered	Tw28659	BR0000015024657	Combretum zeyheri Sond.	COMBRETACEAE	Dechamps R., Murta F. & da Silva M.	1163	1974-02-20	Angola
Filtered	Tw28527	BR0000015024718	Combretum zeyheri Sond.	COMBRETACEAE	Dechamps R., Murta F. & da Silva M.	1164	1974-02-20	Angola
Filtered	Tw28610	BR0000015024695	Combretum zeyheri Sond.	COMBRETACEAE	Dechamps R., Murta F. & da Silva M.	1165	1974-02-20	Angola
Filtered	Tw28418	BR0000015024664	Combretum zeyheri Sond.	COMBRETACEAE	Dechamps R., Murta F. & da Silva M.	1251	1974-02-26	Angola
Filtered	Tw28488	BR0000015024688	Combretum zeyheri Sond.	COMBRETACEAE	Dechamps R., Murta F. & da Silva M.	1352	1974-03-03	Angola
Filtered	Tw28499	BR0000015024671	Combretum zeyheri Sond.	COMBRETACEAE	Dechamps R., Murta F. & da Silva M.	1378	1974-03-07	Angola
Filtered	Tw28209	BR0000015024701	Combretum zeyheri Sond.	COMBRETACEAE	Dechamps R., Murta F. & da Silva M.	1581	1974-03-20	Angola
Filtered	Tw28496	BR0000015024725	Combretum zeyheri Sond.	COMBRETACEAE	Dechamps R., Murta F. & da Silva M.	1582	1974-03-20	Angola
Filtered	Tw44545	BR0000015025661	Combretum zeyheri Sond.	COMBRETACEAE	Malaisse F.	13237	1984-10-19	Democratic Republic of the Congo
Filtered	Tw44545	BR4010002936555	Combretum zeyheri Sond.	COMBRETACEAE	Malaisse F.	13237
Filtered	Tw45165	BR0000015025678	Combretum zeyheri Sond.	COMBRETACEAE	Malaisse F.	13672	1985-11-07	Democratic Republic of the Congo
Filtered	Tw28852	BR0000015028761	Pteleopsis anisoptera (Welw. ex M.A.Lawson) Engl. & Diels	COMBRETACEAE	de Witte G.F.	2987	1947-10-17	Democratic Republic of the Congo
Filtered	Tw28172	BR0000015028549	Pteleopsis anisoptera (Welw. ex M.A.Lawson) Engl. & Diels	COMBRETACEAE	Dechamps R., Murta F. & da Silva M.	1168	1974-02-20	Angola
Filtered	Tw28181	BR0000015028532	Pteleopsis anisoptera (Welw. ex M.A.Lawson) Engl. & Diels	COMBRETACEAE	Dechamps R., Murta F. & da Silva M.	1224	1974-02-25	Angola
Filtered	Tw28680	BR0000015028563	Pteleopsis anisoptera (Welw. ex M.A.Lawson) Engl. & Diels	COMBRETACEAE	Dechamps R., Murta F. & da Silva M.	1301	1974-03-01	Angola
Filtered	Tw28271	BR0000015028525	Pteleopsis anisoptera (Welw. ex M.A.Lawson) Engl. & Diels	COMBRETACEAE	Dechamps R., Murta F. & da Silva M.	1434	1974-03-11	Angola
Filtered	Tw28134	BR0000013358990	Pteleopsis diptera (Welw.) Engl. & Diels	COMBRETACEAE	Dechamps R., Murta F. & da Silva M.	1513	1974-03-16	Angola
Filtered	Tw32281	BR0000013359058	Pteleopsis diptera (Welw.) Engl. & Diels	COMBRETACEAE	Donis C.	1725	1948-03-01	Democratic Republic of the Congo
Filtered	Tw32289	BR0000013359065	Pteleopsis diptera (Welw.) Engl. & Diels	COMBRETACEAE	Donis C.	1737	1948-03-11	Democratic Republic of the Congo
Filtered	Tw32289	BR6102001953133	Pteleopsis diptera (Welw.) Engl. & Diels	COMBRETACEAE	Donis C.	1737	1948-03-11	Democratic Republic of the Congo
Filtered	Tw32664	BR0000013359072	Pteleopsis diptera (Welw.) Engl. & Diels	COMBRETACEAE	Donis C.	2442	1949-03-09	Democratic Republic of the Congo
Filtered	Tw32665	BR0000013359089	Pteleopsis diptera (Welw.) Engl. & Diels	COMBRETACEAE	Donis C.	2443	1949-03-09	Democratic Republic of the Congo
Filtered	Tw61065	BR0000013296780	Pteleopsis diptera (Welw.) Engl. & Diels	COMBRETACEAE	Maloti ma Songo J.-M.	37	2010-02-22	Democratic Republic of the Congo
Filtered	Tw41613	BR0000013359096	Pteleopsis diptera (Welw.) Engl. & Diels	COMBRETACEAE	Maudoux É.	301	1958-02-02	Democratic Republic of the Congo
Filtered	Tw41620	BR0000013359102	Pteleopsis diptera (Welw.) Engl. & Diels	COMBRETACEAE	Maudoux É.	314	1950-02-10	Democratic Republic of the Congo
Filtered	Tw51751	BR0000013359133	Pteleopsis diptera (Welw.) Engl. & Diels	COMBRETACEAE	Soforma-Mayombe	41	1993-03-15	Democratic Republic of the Congo
Filtered	Tw33627	BR0000013254513	Pteleopsis hylodendron Mildbr.	COMBRETACEAE	Louis J.	3114	1937-01-13	Democratic Republic of the Congo
Filtered	Tw33627	BR0000015029317	Pteleopsis hylodendron Mildbr.	COMBRETACEAE	Louis J.	3114		Democratic Republic of the Congo
Filtered	Tw33647	BR0000013254544	Pteleopsis hylodendron Mildbr.	COMBRETACEAE	Louis J.	3166	1937-01-25	Democratic Republic of the Congo
Filtered	Tw35415	BR0000013254537	Pteleopsis hylodendron Mildbr.	COMBRETACEAE	Louis J.	3407	1937-03-04	Democratic Republic of the Congo
Filtered	Tw35415	BR0000015029331	Pteleopsis hylodendron Mildbr.	COMBRETACEAE	Louis J.	3407		Democratic Republic of the Congo
Filtered	Tw35866	BR0000013254568	Pteleopsis hylodendron Mildbr.	COMBRETACEAE	Louis J.	6140	1937-09-22	Democratic Republic of the Congo
Filtered	Tw35866	BR0000015029348	Pteleopsis hylodendron Mildbr.	COMBRETACEAE	Louis J.	6140		Democratic Republic of the Congo
Filtered	Tw30283	BR0000014063053	Terminalia brachystemma Welw. ex Hiern	COMBRETACEAE	de Witte G.F.	04070	1948-08-14	Democratic Republic of the Congo
Filtered	Tw28441	BR0000014062810	Terminalia brachystemma Welw. ex Hiern	COMBRETACEAE	Dechamps R., Murta F. & da Silva M.	1025	1974-02-14	Angola
Filtered	Tw28537	BR0000014062803	Terminalia brachystemma Welw. ex Hiern	COMBRETACEAE	Dechamps R., Murta F. & da Silva M.	1040	1974-02-15	Angola
Filtered	Tw24340	BR0000014063176	Terminalia brachystemma Welw. ex Hiern	COMBRETACEAE	Schmitz A.	2409		Democratic Republic of the Congo
Filtered	Tw50984	BR0000014063565	Terminalia brevipes Pamp.	COMBRETACEAE	Dechamps R.	11596	1991-11-20	Uganda
Filtered	Tw64834	BR0000013666224	Terminalia fatraea (Poir.) DC.	COMBRETACEAE		O	2013-07	Madagascar
Filtered	Tw64846	BR0000013666194	Terminalia gracilipes Capuron	COMBRETACEAE		R	2013-07	Madagascar
Filtered	Tw61159	BR0000013296735	Terminalia ivorensis A.Chev.	COMBRETACEAE	Mbambi L.N.	98	2010-03-05	Democratic Republic of the Congo
Filtered	Tw50820	BR0000009052338	Terminalia macroptera Guill. & Perr.	COMBRETACEAE	Dansi A.	TW50820	1991-09-15	Benin
Filtered	Tw21148	BR0000014069109	Terminalia mollis M.A.Lawson	COMBRETACEAE	Coget T.	48	1968-10-05	Democratic Republic of the Congo
Filtered	Tw23488	BR0000014069031	Terminalia mollis M.A.Lawson	COMBRETACEAE	Lewalle J.	4956	1970-11-18	Burundi
Filtered	Tw44676	BR0000014069352	Terminalia mollis M.A.Lawson	COMBRETACEAE	Malaisse F.	13288	1984-11-03	Democratic Republic of the Congo
Filtered	Tw24338	BR0000014069536	Terminalia mollis M.A.Lawson	COMBRETACEAE	Schmitz A.	2062	1948-10-21	Democratic Republic of the Congo
Filtered	Tw26061	BR0000014069741	Terminalia mollis M.A.Lawson	COMBRETACEAE	Troupin G.	14220	1971-12-08	Rwanda
Filtered	Tw28589	BR0000014070709	Terminalia prunioides M.A.Lawson	COMBRETACEAE	Dechamps R., Murta F. & da Silva M.	1111	1974-02-19	Angola
Filtered	Tw28333	BR0000014070693	Terminalia prunioides M.A.Lawson	COMBRETACEAE	Dechamps R., Murta F. & da Silva M.	1118	1974-02-19	Angola
Filtered	Tw28514	BR0000014070716	Terminalia prunioides M.A.Lawson	COMBRETACEAE	Dechamps R., Murta F. & da Silva M.	1123	1974-02-19	Angola
Filtered	Tw28599	BR0000014070679	Terminalia prunioides M.A.Lawson	COMBRETACEAE	Dechamps R., Murta F. & da Silva M.	1192	1974-02-21	Angola
Filtered	Tw28280	BR0000014070686	Terminalia prunioides M.A.Lawson	COMBRETACEAE	Dechamps R., Murta F. & da Silva M.	1596	1974-03-21	Angola
Filtered	Tw50814	BR0000009052321	Terminalia schimperiana Hochst.	COMBRETACEAE	Dansi A.	TW50814	1991-09-15	Benin
Filtered	Tw1226	BR0000014071973	Terminalia schimperiana Hochst.	COMBRETACEAE	Lebrun J.	3069		Democratic Republic of the Congo
Filtered	Tw1226	BR0000014071980	Terminalia schimperiana Hochst.	COMBRETACEAE	Lebrun J.	3069	1931-06	Democratic Republic of the Congo
Filtered	Tw38981	BR0000014072024	Terminalia schimperiana Hochst.	COMBRETACEAE	Louis J.	4438		Democratic Republic of the Congo
Filtered	Tw38981	BR0000014072031	Terminalia schimperiana Hochst.	COMBRETACEAE	Louis J.	4438	1937-07-15	Democratic Republic of the Congo
Filtered	Tw59802	BR0000014071447	Terminalia schimperiana Hochst.	COMBRETACEAE	Njouonkou A.	TW59802	2007-09-03	Cameroon
Filtered	Tw41131	BR0000014072093	Terminalia schimperiana Hochst.	COMBRETACEAE	Troupin G.	1134	1952-04-04	Democratic Republic of the Congo
Filtered	Tw41131	BR0000014072109	Terminalia schimperiana Hochst.	COMBRETACEAE	Troupin G.	1134	1982-04-04	Democratic Republic of the Congo
Filtered	Tw28684	BR0000014072406	Terminalia sericea Burch. ex DC.	COMBRETACEAE	Dechamps R., Murta F. & da Silva M.	1232	1974-02-25	Angola
Filtered	Tw28590	BR0000014072390	Terminalia sericea Burch. ex DC.	COMBRETACEAE	Dechamps R., Murta F. & da Silva M.	1242	1974-02-25	Angola
Filtered	Tw28590	BR0000025712964V	Terminalia sericea Burch. ex DC.	COMBRETACEAE	Dechamps R., Murta F. & da Silva M.	1242		Angola
Filtered	Tw758	BR0000014078354	Terminalia sp.	COMBRETACEAE	de Witte G.F.	31	1930-10-29	Democratic Republic of the Congo
Filtered	Tw64763	BR0000013298029	Terminalia superba Engl. & Diels	COMBRETACEAE	Angoboy B.	S.N.	2013-04-19	Democratic Republic of the Congo
Filtered	Tw88	BR0000013280116	Terminalia superba Engl. & Diels	COMBRETACEAE	de Briey J.	60		Democratic Republic of the Congo
Filtered	Tw88	BR0000013280123	Terminalia superba Engl. & Diels	COMBRETACEAE	de Briey J.	60		Democratic Republic of the Congo
Filtered	Tw1409	BR0000013279653	Terminalia superba Engl. & Diels	COMBRETACEAE	Donis C.	402		Democratic Republic of the Congo
Filtered	Tw1430	BR0000013279660	Terminalia superba Engl. & Diels	COMBRETACEAE	Donis C.	406		Democratic Republic of the Congo
Filtered	Tw61111	BR0000013297497	Terminalia superba Engl. & Diels	COMBRETACEAE	Mbambi L.N.	50	2010-03-03	Democratic Republic of the Congo
Filtered	Tw59823	BR0000014077210	Terminalia superba Engl. & Diels	COMBRETACEAE	Njouonkou A.	TW59823	2007-08-17	Cameroon
Filtered	Tw51739	BR0000009337794	Terminalia superba Engl. & Diels	COMBRETACEAE	Soforma-Mayombe	TW.51739	1993-03-15	Democratic Republic of the Congo
Unfiltered	Tw2409	BR0000019824284	Aneilema spekei C.B.Clarke	COMMELINACEAE	Pierlot R.	96	1951-03-11	Democratic Republic of the Congo
Filtered	Tw34764	BR0000014085550	Acmella caulirhiza Delile	COMPOSITAE	Louis J.	2692	1936-10-04	Democratic Republic of the Congo
Filtered	Tw34764	BR0000014085567	Acmella caulirhiza Delile	COMPOSITAE	Louis J.	2692	1936-10-04	Democratic Republic of the Congo
Filtered	Tw24229	BR0000009612556	Anisopappus sp.	COMPOSITAE	Malaisse F.	8	2006-04-24	Democratic Republic of the Congo
Filtered	Tw44733	BR0000016058279	Calea urticifolia DC.	COMPOSITAE	Malaisse F.	13354	1984-11-10	Democratic Republic of the Congo
Filtered	Tw48979	BR0000016267435	Chromolaena odorata (L.) R.M.King & H.Rob.	COMPOSITAE	Dechamps R.	13004	1989-06-14	Republic of the Congo
Filtered	Tw49057	BR0000016267442	Chromolaena odorata (L.) R.M.King & H.Rob.	COMPOSITAE	Dechamps R.	13061	1989-06-19	Republic of the Congo
Unfiltered	Tw28584	BR0000015007834	Compositae indet.	COMPOSITAE	Dechamps R., Murta F. & da Silva M.	1159	1974-02-20	Angola
Unfiltered	Tw28325	BR0000015007827	Compositae indet.	COMPOSITAE	Dechamps R., Murta F. & da Silva M.	1320	1974-03-02	Angola
Filtered	Tw42805	BR0000015009777	Compositae indet.	COMPOSITAE	Doutrelepont Hugues	1052	1981-07-30	Union of the Comoros
Filtered	Tw42817	BR0000015009784	Compositae indet.	COMPOSITAE	Doutrelepont Hugues	1066	1981-08-01	Union of the Comoros
Filtered	Tw42838	BR0000015009760	Compositae indet.	COMPOSITAE	Doutrelepont Hugues	1097	1981-08-02	Union of the Comoros
Filtered	Tw42880	BR0000015009753	Compositae indet.	COMPOSITAE	Doutrelepont Hugues	1155	1981-08-05	Union of the Comoros
Filtered	Tw42882	BR0000015009746	Compositae indet.	COMPOSITAE	Doutrelepont Hugues	1160	1981-08-05	Union of the Comoros
Filtered	Tw656	BR0000014072727	Conyza pyrrhopappa Sch.Bip. ex A.Rich. subsp. pyrrhopappa	COMPOSITAE	de Witte G.F.	8	1930-09-26	Democratic Republic of the Congo
Filtered	Tw656	BR0000014072734	Conyza pyrrhopappa Sch.Bip. ex A.Rich. subsp. pyrrhopappa	COMPOSITAE	de Witte G.F.	8		Democratic Republic of the Congo
Unfiltered	Tw2410	BR0000013890247	Conyza pyrrhopappa Sch.Bip. ex A.Rich. subsp. pyrrhopappa	COMPOSITAE	Pierlot R.	107	1951-03-28	Democratic Republic of the Congo
Unfiltered	Tw24221	BR0000015421258	Dicoma anomala Sond.	COMPOSITAE	Malaisse F.	7	1997-06-06	Democratic Republic of the Congo
Unfiltered	Tw24232	BR0000015421265	Dicoma anomala Sond.	COMPOSITAE	Malaisse F.	11	1997-06-07	Democratic Republic of the Congo
Filtered	Tw39822	BR0000015425249	Distephanus divaricatus (Steetz) H.Rob. & B.Kahn	COMPOSITAE	Malaisse F.	10845	1980-05-30	Democratic Republic of the Congo
Filtered	Tw39822	BR0000015425263	Distephanus divaricatus (Steetz) H.Rob. & B.Kahn	COMPOSITAE	Malaisse F.	10845	1980-05-30	Democratic Republic of the Congo
Filtered	Tw29059	BR0000015425201	Distephanus divaricatus (Steetz) H.Rob. & B.Kahn	COMPOSITAE	Van Meel in de Witte G.F.	6406	1949-05-20	Democratic Republic of the Congo
Filtered	Tw29076	BR0000015425218	Distephanus divaricatus (Steetz) H.Rob. & B.Kahn	COMPOSITAE	Van Meel in de Witte G.F.	6674	1949-06-18	Democratic Republic of the Congo
Filtered	Tw42881	BR0000016276925	Erigeron sumatrensis Retz.	COMPOSITAE	Doutrelepont Hugues	1156	1981-08-05	Union of the Comoros
Filtered	Tw28404	BR0000015162984	Gongrothamnus angolensis Hiern	COMPOSITAE	Dechamps R., Murta F. & da Silva M.	1592	1974-03-21	Angola
Filtered	Tw28277	BR0000015162960	Gongrothamnus angolensis Hiern	COMPOSITAE	Dechamps R., Murta F. & da Silva M.	1593	1974-03-21	Angola
Filtered	Tw28297	BR0000015162977	Gongrothamnus angolensis Hiern	COMPOSITAE	Dechamps R., Murta F. & da Silva M.	1594	1974-03-21	Angola
Unfiltered	Tw28811	BR0000015164339	Grangea maderaspatana (L.) Desf.	COMPOSITAE	De Saeger H.	102	1935	Democratic Republic of the Congo
Unfiltered	Tw28811	BR0000015164346	Grangea maderaspatana (L.) Desf.	COMPOSITAE	De Saeger H.	102		Democratic Republic of the Congo
Unfiltered	Tw24322	BR0000015174710	Gymnanthemum amygdalinum (Delile) Sch.Bip. ex Walp.	COMPOSITAE	Carrington J.F.	503	1971-09	Democratic Republic of the Congo
Filtered	Tw50919	BR0000015173652	Gymnanthemum amygdalinum (Delile) Sch.Bip. ex Walp.	COMPOSITAE	Dechamps R.	11537	1991-11-09	Uganda
Filtered	Tw50977	BR0000015173669	Gymnanthemum amygdalinum (Delile) Sch.Bip. ex Walp.	COMPOSITAE	Dechamps R.	11591	1991-11-16	Uganda
Filtered	Tw51060	BR0000015173676	Gymnanthemum amygdalinum (Delile) Sch.Bip. ex Walp.	COMPOSITAE	Dechamps R.	11672	1991-11-25	Uganda
Filtered	Tw35024	BR0000013274832	Gymnanthemum amygdalinum (Delile) Sch.Bip. ex Walp.	COMPOSITAE	Louis J.	3296	1937-02-16	Democratic Republic of the Congo
Filtered	Tw35024	BR0000013274849	Gymnanthemum amygdalinum (Delile) Sch.Bip. ex Walp.	COMPOSITAE	Louis J.	3296	1937-02-16	Democratic Republic of the Congo
Filtered	Tw44726	BR0000015177230	Gymnanthemum amygdalinum (Delile) Sch.Bip. ex Walp.	COMPOSITAE	Malaisse F.	13366	1984-11-10	Democratic Republic of the Congo
Filtered	Tw28982	BR0000015177186	Gymnanthemum amygdalinum (Delile) Sch.Bip. ex Walp.	COMPOSITAE	Van Meel in de Witte G.F.	6751	1949-06-08	Democratic Republic of the Congo
Filtered	Tw42914	BR0000014609688	Helichrysum sp.	COMPOSITAE	Doutrelepont Hugues	1197	1981-08-09	Union of the Comoros
Filtered	Tw44723	BR0000015138941	Linzia gerberiformis (Oliv. & Hiern) H.Rob.	COMPOSITAE	Malaisse F.	13356	1984-11-10	Democratic Republic of the Congo
Unfiltered	Tw511	BR0000016792777	Linzia melleri (Oliv. & Hiern) H.Rob.	COMPOSITAE	Corbisier-Baland A.	598	1912	Democratic Republic of the Congo
Unfiltered	Tw46905	BR0000013756529	Micractis bojeri DC.	COMPOSITAE	Lebrun J.	7323	1937-08	Democratic Republic of the Congo
Unfiltered	Tw46905	BR0000013756536	Micractis bojeri DC.	COMPOSITAE	Lebrun J.	7323		Democratic Republic of the Congo
Filtered	Tw42845	BR0000013759131	Microglossa pyrifolia (Lam.) Kuntze	COMPOSITAE	Doutrelepont Hugues	1112	1981-08-02	Union of the Comoros
Filtered	Tw42879	BR0000013759148	Microglossa pyrifolia (Lam.) Kuntze	COMPOSITAE	Doutrelepont Hugues	1154	1981-08-05	Union of the Comoros
Filtered	Tw32833	BR0000013275280	Microglossa pyrifolia (Lam.) Kuntze	COMPOSITAE	Louis J.	422	1935-10-25	Democratic Republic of the Congo
Filtered	Tw32833	BR0000013275297	Microglossa pyrifolia (Lam.) Kuntze	COMPOSITAE	Louis J.	422	1935-10-25	Democratic Republic of the Congo
Filtered	Tw35030	BR0000013275303	Microglossa pyrifolia (Lam.) Kuntze	COMPOSITAE	Louis J.	3306	1937-02-18	Democratic Republic of the Congo
Filtered	Tw35030	BR0000013275310	Microglossa pyrifolia (Lam.) Kuntze	COMPOSITAE	Louis J.	3306	1937-02-18	Democratic Republic of the Congo
Filtered	Tw38760	BR0000013275327	Microglossa pyrifolia (Lam.) Kuntze	COMPOSITAE	Louis J.	10390	1938-07-17	Democratic Republic of the Congo
Filtered	Tw38760	BR0000013275334	Microglossa pyrifolia (Lam.) Kuntze	COMPOSITAE	Louis J.	10390	1938-07-17	Democratic Republic of the Congo
Filtered	Tw45090	BR0000015131416	Mikania chenopodiifolia Willd.	COMPOSITAE	Malaisse F.	13580	1985-10-06	Democratic Republic of the Congo
Filtered	Tw28598	BR0000013747374	Othonna sp.	COMPOSITAE	Dechamps R., Murta F. & da Silva M.	1176	1974-02-21	Angola
Unfiltered	Tw28282	BR0000014960758	Pluchea bojeri Humbert	COMPOSITAE	Dechamps R., Murta F. & da Silva M.	1211	1974-02-22	Angola
Filtered	Tw28342	BR0000014963629	Pluchea sp.	COMPOSITAE	Dechamps R., Murta F. & da Silva M.	1572	1974-03-20	Angola
Filtered	Tw28335	BR0000014963650	Pluchea sp.	COMPOSITAE	Dechamps R., Murta F. & da Silva M.	1573	1974-03-20	Angola
Filtered	Tw42919	BR0000014919565	Senecio sp.	COMPOSITAE	Doutrelepont Hugues	1208	1981-08-10	Union of the Comoros
Filtered	Tw45036	BR0000014919558	Senecio sp.	COMPOSITAE	Janssens L.	17	1983-10-15	Union of the Comoros
Filtered	Tw39951	BR0000014921650	Solanecio cydoniifolius (O.Hoffm.) C.Jeffrey	COMPOSITAE	Malaisse F.	11162	1980-10-25	Democratic Republic of the Congo
Filtered	Tw28710	BR0000014924033	Solanecio mannii (Hook.f.) C.Jeffrey	COMPOSITAE	Auquier P.	3572	1974-08-01	Rwanda
Filtered	Tw26411	BR0000014924330	Solanecio mannii (Hook.f.) C.Jeffrey	COMPOSITAE	Baudet J.C.	310	1973-02-08	Burundi
Filtered	Tw663	BR0000014991387	Sphaeranthus flexuosus O.Hoffm.	COMPOSITAE	de Witte G.F.	16	1930-10-26	Democratic Republic of the Congo
Filtered	Tw28356	BR0000014934667	Tagetes minuta L.	COMPOSITAE	Dechamps R., Murta F. & da Silva M.	1057	1974-02-16	Angola
Filtered	Tw49190	BR0000005899326	Vernonia brazzavillensis Aubrév. ex Compère	COMPOSITAE	Dechamps R.	13140	1989-06-26	Republic of the Congo
Filtered	Tw32656	BR0000005894673	Vernonia brazzavillensis Aubrév. ex Compère	COMPOSITAE	Donis C.	2433	1949-02-25	Democratic Republic of the Congo
Filtered	Tw49131	BR0000014948244	Vernonia colorata (Willd.) Drake subsp. colorata	COMPOSITAE	Dechamps R.	13101	1989-06-22	Republic of the Congo
Filtered	Tw28662	BR0000014948398	Vernonia colorata (Willd.) Drake subsp. colorata	COMPOSITAE	Dechamps R., Murta F. & da Silva M.	1227	1974-02-25	Angola
Filtered	Tw32710	BR0000014948831	Vernonia colorata (Willd.) Drake subsp. colorata	COMPOSITAE	Devred R.	3436	1947-07-16	Democratic Republic of the Congo
Filtered	Tw28711	BR0000014950612	Vernonia conferta Benth.	COMPOSITAE	Auquier P.	3477	1974-07-27	Rwanda
Filtered	Tw181	BR0000015769671	Vernonia conferta Benth.	COMPOSITAE	de Briey J.	61		Democratic Republic of the Congo
Filtered	Tw181	BR0000015769688	Vernonia conferta Benth.	COMPOSITAE	de Briey J.	61		Democratic Republic of the Congo
[truncated: 8,056 more rows]
